# Supplementary material for: Genetic Differentiation of the Mitochondrial Cytochrome Oxidase c Subunit I Gene in Genus Paramecium (Protista, Ciliophora)
Source: PLoS One. 2013 Oct 29;8(10):e77044. doi: 10.1371/journal.pone.0077044 (PMC3812207; doi:10.1371/journal.pone.0077044)
Supplement: File S1 — Table S1, The datasets analyzed in the present investigation. Table S2, The sequence similarity of Parmecium bursaria (including 29 populations from 11 countries). Table S3, The sequence similarity of Parmecium caudatum (including 38 populations from 15 countries). Table S4, The sequence similarity of Parmecium sp., P. duboscqui and P.nephridiatum (including newly sequenced sequences). Table S5, The sequence similarity of the newly sequenced species. (XLS) [file pone.0077044.s001.xls]

## Sheet: Sheet2
Table S1 The datasets analyzed in the present investigation.
P.bursaria	Gene	Number	Dataset	Name
Newly sequenced in this study	COI gene	51	Dataset 1	COI_nb
availiable in GenBank	COI gene	29	Dataset 2	COI_nbg
P.caudatum
Newly sequenced in this study	COI gene	40	Dataset 3	COI_nc
P. duboscqui
Newly sequenced in this study	COI gene	22	Dataset 4	COI_nd
P. nephridiatum
Newly sequenced in this study	COI gene	22	Dataset 5	COI_nn
Paramecium sp.	COI gene
Newly sequenced in this study	COI gene	12	Dataset 6	COI_nw
Outgroup：	COI gene		Dataset 7	COI-p
Lembadion bullinum		1
Urocentrum turbo		1
Tetrahymena phyriformis		1
Paramecium spp. (all availiable in GenBank)	COI gene	284
Outgroup			Dataset 8	COI-f
Urocentrum turbo	COI gene	1
Tetrahymena phyriformis	COI gene	1
Paramecium spp. (excluding the short sequences)	COI gene	262
Table S2. The sequence similarity of Parmecium bursaria (including 29 populations from 11 countries)
		JX082012	JX082013	JX082014	JX082015	JX082016	JX082017	JX082018	JX082019	JX082020	JX082021	JX082022	JX082023	JX082024	JX082025	JX082026	JX082027	JX082028	JX082029	JX082030	JX082031	JX082032	JX082033	JX082034	JX082035	JX082036	JX082037	JX082038	JX082040	JX082041	JX082042	JX082043	JX082044	JX082045	JX082046	JX082047	JX082048	JX082049	JX082050	JX082051	JX082052	JX082053	JX082054	JX082055	JX082056	JX082057	JX082058	JX082059	JX082060
	JX082012	100	99.7	99.9	99.9	99.9	100	99.9	100	99.9	100	99.9	99.9	99.9	99.9	99.7	99.6	99.6	99.5	99.5	99.7	99.9	99.9	99.9	99.9	99.9	99.9	99.7	99.9	99.7	99.6	99.5	99.7	99.6	99.7	99.7	99.6	99.2	99.7	99.7	99.2	99.7	99.7	99.2	99.7	99.4	99.4	99.4	99.2
	JX082013	99.7	100	99.6	99.6	99.6	99.7	99.6	99.7	99.6	99.7	99.6	99.6	99.6	99.6	99.5	99.4	99.4	99.2	99.2	99.5	99.6	99.6	99.6	99.6	99.6	99.6	99.5	99.6	99.5	99.4	99.2	99.5	99.4	99.5	99.5	99.4	99	99.5	99.5	99	99.5	99.5	99	99.5	99.1	99.1	99.1	99
	JX082014	99.9	99.6	100	99.7	99.7	99.9	99.7	99.9	99.7	99.9	99.7	99.7	99.7	99.7	99.6	99.5	99.5	99.4	99.4	99.6	99.7	99.7	99.7	99.7	99.7	99.7	99.6	99.7	99.6	99.5	99.4	99.6	99.5	99.6	99.6	99.5	99.1	99.6	99.6	99.1	99.6	99.6	99.1	99.6	99.2	99.2	99.2	99.1
	JX082015	99.9	99.6	99.7	100	99.7	99.9	99.7	99.9	99.7	99.9	99.7	99.7	99.7	99.7	99.6	99.5	99.5	99.4	99.4	99.6	99.7	99.7	99.7	99.7	99.7	99.7	99.6	99.7	99.6	99.5	99.4	99.6	99.5	99.6	99.6	99.5	99.1	99.6	99.6	99.1	99.6	99.6	99.1	99.6	99.2	99.2	99.2	99.1
	JX082016	99.9	99.6	99.7	99.7	100	99.9	99.7	99.9	99.7	99.9	99.7	99.7	99.7	99.7	99.6	99.5	99.5	99.4	99.4	99.6	99.7	99.7	99.7	99.7	99.7	99.7	99.6	99.7	99.6	99.5	99.4	99.6	99.5	99.6	99.6	99.5	99.1	99.6	99.6	99.1	99.6	99.6	99.1	99.6	99.2	99.2	99.2	99.1
	JX082017	100	99.7	99.9	99.9	99.9	100	99.9	100	99.9	100	99.9	99.9	99.9	99.9	99.7	99.6	99.6	99.5	99.5	99.7	99.9	99.9	99.9	99.9	99.9	99.9	99.7	99.9	99.7	99.6	99.5	99.7	99.6	99.7	99.7	99.6	99.2	99.7	99.7	99.2	99.7	99.7	99.2	99.7	99.4	99.4	99.4	99.2
	JX082018	99.9	99.6	99.7	99.7	99.7	99.9	100	99.9	99.7	99.9	99.7	99.7	99.7	99.7	99.6	99.5	99.5	99.4	99.4	99.6	99.7	99.7	99.7	99.7	99.7	99.7	99.6	99.7	99.6	99.5	99.4	99.6	99.5	99.6	99.6	99.5	99.1	99.6	99.6	99.1	99.6	99.6	99.1	99.6	99.2	99.2	99.2	99.1
	JX082019	100	99.7	99.9	99.9	99.9	100	99.9	100	99.9	100	99.9	99.9	99.9	99.9	99.7	99.6	99.6	99.5	99.5	99.7	99.9	99.9	99.9	99.9	99.9	99.9	99.7	99.9	99.7	99.6	99.5	99.7	99.6	99.7	99.7	99.6	99.2	99.7	99.7	99.2	99.7	99.7	99.2	99.7	99.4	99.4	99.4	99.2
	JX082020	99.9	99.6	99.7	99.7	99.7	99.9	99.7	99.9	100	99.9	99.7	99.7	99.7	99.7	99.6	99.5	99.5	99.4	99.4	99.6	99.7	99.7	99.7	99.7	99.7	99.7	99.6	99.7	99.6	99.5	99.4	99.6	99.5	99.6	99.6	99.5	99.1	99.6	99.6	99.1	99.6	99.6	99.1	99.6	99.2	99.2	99.2	99.1
	JX082021	100	99.7	99.9	99.9	99.9	100	99.9	100	99.9	100	99.9	99.9	99.9	99.9	99.7	99.6	99.6	99.5	99.5	99.7	99.9	99.9	99.9	99.9	99.9	99.9	99.7	99.9	99.7	99.6	99.5	99.7	99.6	99.7	99.7	99.6	99.2	99.7	99.7	99.2	99.7	99.7	99.2	99.7	99.4	99.4	99.4	99.2
	JX082022	99.9	99.6	99.7	99.7	99.7	99.9	99.7	99.9	99.7	99.9	100	100	100	100	99.9	99.7	99.7	99.6	99.6	99.9	100	100	100	100	100	100	99.9	100	99.9	99.5	99.4	99.6	99.5	99.6	99.6	99.5	99.1	99.6	99.6	99.1	99.6	99.6	99.1	99.6	99.2	99.2	99.2	99.1
	JX082023	99.9	99.6	99.7	99.7	99.7	99.9	99.7	99.9	99.7	99.9	100	100	100	100	99.9	99.7	99.7	99.6	99.6	99.9	100	100	100	100	100	100	99.9	100	99.9	99.5	99.4	99.6	99.5	99.6	99.6	99.5	99.1	99.6	99.6	99.1	99.6	99.6	99.1	99.6	99.2	99.2	99.2	99.1
	JX082024	99.9	99.6	99.7	99.7	99.7	99.9	99.7	99.9	99.7	99.9	100	100	100	100	99.9	99.7	99.7	99.6	99.6	99.9	100	100	100	100	100	100	99.9	100	99.9	99.5	99.4	99.6	99.5	99.6	99.6	99.5	99.1	99.6	99.6	99.1	99.6	99.6	99.1	99.6	99.2	99.2	99.2	99.1
	JX082025	99.9	99.6	99.7	99.7	99.7	99.9	99.7	99.9	99.7	99.9	100	100	100	100	99.9	99.7	99.7	99.6	99.6	99.9	100	100	100	100	100	100	99.9	100	99.9	99.5	99.4	99.6	99.5	99.6	99.6	99.5	99.1	99.6	99.6	99.1	99.6	99.6	99.1	99.6	99.2	99.2	99.2	99.1
	JX082026	99.7	99.5	99.6	99.6	99.6	99.7	99.6	99.7	99.6	99.7	99.9	99.9	99.9	99.9	100	99.6	99.6	99.5	99.5	99.7	99.9	99.9	99.9	99.9	99.9	99.9	99.7	99.9	99.7	99.4	99.2	99.5	99.4	99.5	99.5	99.4	99	99.5	99.5	99	99.5	99.5	99	99.5	99.1	99.1	99.1	99
	JX082027	99.6	99.4	99.5	99.5	99.5	99.6	99.5	99.6	99.5	99.6	99.7	99.7	99.7	99.7	99.6	100	99.5	99.4	99.4	99.6	99.7	99.7	99.7	99.7	99.7	99.7	99.6	99.7	99.6	99.2	99.1	99.4	99.2	99.4	99.4	99.2	98.8	99.4	99.4	98.8	99.4	99.4	98.8	99.4	99	99	99	98.8
	JX082028	99.6	99.4	99.5	99.5	99.5	99.6	99.5	99.6	99.5	99.6	99.7	99.7	99.7	99.7	99.6	99.5	100	99.4	99.4	99.6	99.7	99.7	99.7	99.7	99.7	99.7	99.6	99.7	99.6	99.2	99.1	99.4	99.2	99.4	99.4	99.2	98.8	99.4	99.4	98.8	99.4	99.4	98.8	99.4	99	99	99	98.8
	JX082029	99.5	99.2	99.4	99.4	99.4	99.5	99.4	99.5	99.4	99.5	99.6	99.6	99.6	99.6	99.5	99.4	99.4	100	99.2	99.5	99.6	99.6	99.6	99.6	99.6	99.6	99.5	99.6	99.5	99.1	99	99.2	99.1	99.2	99.2	99.1	98.7	99.2	99.2	98.7	99.2	99.2	98.7	99.2	98.8	98.8	98.8	98.7
	JX082030	99.5	99.2	99.4	99.4	99.4	99.5	99.4	99.5	99.4	99.5	99.6	99.6	99.6	99.6	99.5	99.4	99.4	99.2	100	99.5	99.6	99.6	99.6	99.6	99.6	99.6	99.5	99.6	99.5	99.1	99	99.2	99.1	99.2	99.2	99.1	98.7	99.2	99.2	98.7	99.2	99.2	98.7	99.2	98.8	98.8	98.8	98.7
	JX082031	99.7	99.5	99.6	99.6	99.6	99.7	99.6	99.7	99.6	99.7	99.9	99.9	99.9	99.9	99.7	99.6	99.6	99.5	99.5	100	99.9	99.9	99.9	99.9	99.9	99.9	99.7	99.9	99.7	99.4	99.2	99.5	99.4	99.5	99.5	99.4	99	99.5	99.5	99	99.5	99.5	99	99.5	99.1	99.1	99.1	99
	JX082032	99.9	99.6	99.7	99.7	99.7	99.9	99.7	99.9	99.7	99.9	100	100	100	100	99.9	99.7	99.7	99.6	99.6	99.9	100	100	100	100	100	100	99.9	100	99.9	99.5	99.4	99.6	99.5	99.6	99.6	99.5	99.1	99.6	99.6	99.1	99.6	99.6	99.1	99.6	99.2	99.2	99.2	99.1
China	JX082033	99.9	99.6	99.7	99.7	99.7	99.9	99.7	99.9	99.7	99.9	100	100	100	100	99.9	99.7	99.7	99.6	99.6	99.9	100	100	100	100	100	100	99.9	100	99.9	99.5	99.4	99.6	99.5	99.6	99.6	99.5	99.1	99.6	99.6	99.1	99.6	99.6	99.1	99.6	99.2	99.2	99.2	99.1
Zhongshan park	JX082034	99.9	99.6	99.7	99.7	99.7	99.9	99.7	99.9	99.7	99.9	100	100	100	100	99.9	99.7	99.7	99.6	99.6	99.9	100	100	100	100	100	100	99.9	100	99.9	99.5	99.4	99.6	99.5	99.6	99.6	99.5	99.1	99.6	99.6	99.1	99.6	99.6	99.1	99.6	99.2	99.2	99.2	99.1
	JX082035	99.9	99.6	99.7	99.7	99.7	99.9	99.7	99.9	99.7	99.9	100	100	100	100	99.9	99.7	99.7	99.6	99.6	99.9	100	100	100	100	100	100	99.9	100	99.9	99.5	99.4	99.6	99.5	99.6	99.6	99.5	99.1	99.6	99.6	99.1	99.6	99.6	99.1	99.6	99.2	99.2	99.2	99.1
	JX082036	99.9	99.6	99.7	99.7	99.7	99.9	99.7	99.9	99.7	99.9	100	100	100	100	99.9	99.7	99.7	99.6	99.6	99.9	100	100	100	100	100	100	99.9	100	99.9	99.5	99.4	99.6	99.5	99.6	99.6	99.5	99.1	99.6	99.6	99.1	99.6	99.6	99.1	99.6	99.2	99.2	99.2	99.1
	JX082037	99.9	99.6	99.7	99.7	99.7	99.9	99.7	99.9	99.7	99.9	100	100	100	100	99.9	99.7	99.7	99.6	99.6	99.9	100	100	100	100	100	100	99.9	100	99.9	99.5	99.4	99.6	99.5	99.6	99.6	99.5	99.1	99.6	99.6	99.1	99.6	99.6	99.1	99.6	99.2	99.2	99.2	99.1
	JX082038	99.7	99.5	99.6	99.6	99.6	99.7	99.6	99.7	99.6	99.7	99.9	99.9	99.9	99.9	99.7	99.6	99.6	99.5	99.5	99.7	99.9	99.9	99.9	99.9	99.9	99.9	100	99.9	99.7	99.4	99.2	99.5	99.4	99.5	99.5	99.4	99	99.5	99.5	99	99.5	99.5	99	99.5	99.1	99.1	99.1	99
	JX082040	99.9	99.6	99.7	99.7	99.7	99.9	99.7	99.9	99.7	99.9	100	100	100	100	99.9	99.7	99.7	99.6	99.6	99.9	100	100	100	100	100	100	99.9	100	99.9	99.5	99.4	99.6	99.5	99.6	99.6	99.5	99.1	99.6	99.6	99.1	99.6	99.6	99.1	99.6	99.2	99.2	99.2	99.1
	JX082041	99.7	99.5	99.6	99.6	99.6	99.7	99.6	99.7	99.6	99.7	99.9	99.9	99.9	99.9	99.7	99.6	99.6	99.5	99.5	99.7	99.9	99.9	99.9	99.9	99.9	99.9	99.7	99.9	100	99.4	99.2	99.5	99.4	99.5	99.5	99.4	99	99.5	99.5	99	99.5	99.5	99	99.5	99.1	99.1	99.1	99
	JX082042	99.6	99.4	99.5	99.5	99.5	99.6	99.5	99.6	99.5	99.6	99.5	99.5	99.5	99.5	99.4	99.2	99.2	99.1	99.1	99.4	99.5	99.5	99.5	99.5	99.5	99.5	99.4	99.5	99.4	100	99.6	99.9	99.7	99.9	99.9	99.7	99.4	99.9	99.9	99.4	99.9	99.9	99.4	99.9	99.5	99.5	99.5	99.4
	JX082043	99.5	99.2	99.4	99.4	99.4	99.5	99.4	99.5	99.4	99.5	99.4	99.4	99.4	99.4	99.2	99.1	99.1	99	99	99.2	99.4	99.4	99.4	99.4	99.4	99.4	99.2	99.4	99.2	99.6	100	99.7	99.6	99.7	99.7	99.6	99.2	99.7	99.7	99.2	99.7	99.7	99.2	99.7	99.1	99.1	99.1	99
	JX082044	99.7	99.5	99.6	99.6	99.6	99.7	99.6	99.7	99.6	99.7	99.6	99.6	99.6	99.6	99.5	99.4	99.4	99.2	99.2	99.5	99.6	99.6	99.6	99.6	99.6	99.6	99.5	99.6	99.5	99.9	99.7	100	99.9	100	100	99.9	99.5	100	100	99.5	100	100	99.5	100	99.4	99.4	99.4	99.2
	JX082045	99.6	99.4	99.5	99.5	99.5	99.6	99.5	99.6	99.5	99.6	99.5	99.5	99.5	99.5	99.4	99.2	99.2	99.1	99.1	99.4	99.5	99.5	99.5	99.5	99.5	99.5	99.4	99.5	99.4	99.7	99.6	99.9	100	99.9	99.9	99.7	99.4	99.9	99.9	99.4	99.9	99.9	99.4	99.9	99.2	99.2	99.2	99.1
	JX082046	99.7	99.5	99.6	99.6	99.6	99.7	99.6	99.7	99.6	99.7	99.6	99.6	99.6	99.6	99.5	99.4	99.4	99.2	99.2	99.5	99.6	99.6	99.6	99.6	99.6	99.6	99.5	99.6	99.5	99.9	99.7	100	99.9	100	100	99.9	99.5	100	100	99.5	100	100	99.5	100	99.4	99.4	99.4	99.2
	JX082047	99.7	99.5	99.6	99.6	99.6	99.7	99.6	99.7	99.6	99.7	99.6	99.6	99.6	99.6	99.5	99.4	99.4	99.2	99.2	99.5	99.6	99.6	99.6	99.6	99.6	99.6	99.5	99.6	99.5	99.9	99.7	100	99.9	100	100	99.9	99.5	100	100	99.5	100	100	99.5	100	99.4	99.4	99.4	99.2
	JX082048	99.6	99.4	99.5	99.5	99.5	99.6	99.5	99.6	99.5	99.6	99.5	99.5	99.5	99.5	99.4	99.2	99.2	99.1	99.1	99.4	99.5	99.5	99.5	99.5	99.5	99.5	99.4	99.5	99.4	99.7	99.6	99.9	99.7	99.9	99.9	100	99.4	99.9	99.9	99.4	99.9	99.9	99.4	99.9	99.2	99.2	99.2	99.1
	JX082049	99.2	99	99.1	99.1	99.1	99.2	99.1	99.2	99.1	99.2	99.1	99.1	99.1	99.1	99	98.8	98.8	98.7	98.7	99	99.1	99.1	99.1	99.1	99.1	99.1	99	99.1	99	99.4	99.2	99.5	99.4	99.5	99.5	99.4	100	99.5	99.5	99	99.5	99.5	99	99.5	98.8	98.8	98.8	98.7
	JX082050	99.7	99.5	99.6	99.6	99.6	99.7	99.6	99.7	99.6	99.7	99.6	99.6	99.6	99.6	99.5	99.4	99.4	99.2	99.2	99.5	99.6	99.6	99.6	99.6	99.6	99.6	99.5	99.6	99.5	99.9	99.7	100	99.9	100	100	99.9	99.5	100	100	99.5	100	100	99.5	100	99.4	99.4	99.4	99.2
	JX082051	99.7	99.5	99.6	99.6	99.6	99.7	99.6	99.7	99.6	99.7	99.6	99.6	99.6	99.6	99.5	99.4	99.4	99.2	99.2	99.5	99.6	99.6	99.6	99.6	99.6	99.6	99.5	99.6	99.5	99.9	99.7	100	99.9	100	100	99.9	99.5	100	100	99.5	100	100	99.5	100	99.4	99.4	99.4	99.2
	JX082052	99.2	99	99.1	99.1	99.1	99.2	99.1	99.2	99.1	99.2	99.1	99.1	99.1	99.1	99	98.8	98.8	98.7	98.7	99	99.1	99.1	99.1	99.1	99.1	99.1	99	99.1	99	99.4	99.2	99.5	99.4	99.5	99.5	99.4	99	99.5	99.5	100	99.5	99.5	100	99.5	98.8	98.8	98.8	98.7
	JX082053	99.7	99.5	99.6	99.6	99.6	99.7	99.6	99.7	99.6	99.7	99.6	99.6	99.6	99.6	99.5	99.4	99.4	99.2	99.2	99.5	99.6	99.6	99.6	99.6	99.6	99.6	99.5	99.6	99.5	99.9	99.7	100	99.9	100	100	99.9	99.5	100	100	99.5	100	100	99.5	100	99.4	99.4	99.4	99.2
	JX082054	99.7	99.5	99.6	99.6	99.6	99.7	99.6	99.7	99.6	99.7	99.6	99.6	99.6	99.6	99.5	99.4	99.4	99.2	99.2	99.5	99.6	99.6	99.6	99.6	99.6	99.6	99.5	99.6	99.5	99.9	99.7	100	99.9	100	100	99.9	99.5	100	100	99.5	100	100	99.5	100	99.4	99.4	99.4	99.2
	JX082055	99.2	99	99.1	99.1	99.1	99.2	99.1	99.2	99.1	99.2	99.1	99.1	99.1	99.1	99	98.8	98.8	98.7	98.7	99	99.1	99.1	99.1	99.1	99.1	99.1	99	99.1	99	99.4	99.2	99.5	99.4	99.5	99.5	99.4	99	99.5	99.5	100	99.5	99.5	100	99.5	98.8	98.8	98.8	98.7
China	JX082056	99.7	99.5	99.6	99.6	99.6	99.7	99.6	99.7	99.6	99.7	99.6	99.6	99.6	99.6	99.5	99.4	99.4	99.2	99.2	99.5	99.6	99.6	99.6	99.6	99.6	99.6	99.5	99.6	99.5	99.9	99.7	100	99.9	100	100	99.9	99.5	100	100	99.5	100	100	99.5	100	99.4	99.4	99.4	99.2
Laoshan	JX082057	99.4	99.1	99.2	99.2	99.2	99.4	99.2	99.4	99.2	99.4	99.2	99.2	99.2	99.2	99.1	99	99	98.8	98.8	99.1	99.2	99.2	99.2	99.2	99.2	99.2	99.1	99.2	99.1	99.5	99.1	99.4	99.2	99.4	99.4	99.2	98.8	99.4	99.4	98.8	99.4	99.4	98.8	99.4	100	100	100	99.9
	JX082058	99.4	99.1	99.2	99.2	99.2	99.4	99.2	99.4	99.2	99.4	99.2	99.2	99.2	99.2	99.1	99	99	98.8	98.8	99.1	99.2	99.2	99.2	99.2	99.2	99.2	99.1	99.2	99.1	99.5	99.1	99.4	99.2	99.4	99.4	99.2	98.8	99.4	99.4	98.8	99.4	99.4	98.8	99.4	100	100	100	99.9
	JX082059	99.4	99.1	99.2	99.2	99.2	99.4	99.2	99.4	99.2	99.4	99.2	99.2	99.2	99.2	99.1	99	99	98.8	98.8	99.1	99.2	99.2	99.2	99.2	99.2	99.2	99.1	99.2	99.1	99.5	99.1	99.4	99.2	99.4	99.4	99.2	98.8	99.4	99.4	98.8	99.4	99.4	98.8	99.4	100	100	100	99.9
	JX082060	99.2	99	99.1	99.1	99.1	99.2	99.1	99.2	99.1	99.2	99.1	99.1	99.1	99.1	99	98.8	98.8	98.7	98.7	99	99.1	99.1	99.1	99.1	99.1	99.1	99	99.1	99	99.4	99	99.2	99.1	99.2	99.2	99.1	98.7	99.2	99.2	98.7	99.2	99.2	98.7	99.2	99.9	99.9	99.9	100
	JX082061	99.6	99.4	99.5	99.5	99.5	99.6	99.5	99.6	99.5	99.6	99.5	99.5	99.5	99.5	99.4	99.2	99.2	99.1	99.1	99.4	99.5	99.5	99.5	99.5	99.5	99.5	99.4	99.5	99.4	99.5	99.4	99.6	99.5	99.6	99.6	99.5	99.1	99.6	99.6	99.1	99.6	99.6	99.1	99.6	99.2	99.2	99.2	99.1
	JX082062	99.4	99.1	99.2	99.2	99.2	99.4	99.2	99.4	99.2	99.4	99.2	99.2	99.2	99.2	99.1	99	99	98.8	98.8	99.1	99.2	99.2	99.2	99.2	99.2	99.2	99.1	99.2	99.1	99.2	99.1	99.4	99.2	99.4	99.4	99.2	98.8	99.4	99.4	98.8	99.4	99.4	98.8	99.4	99	99	99	98.8
	JX082063	99.5	99.2	99.4	99.4	99.4	99.5	99.4	99.5	99.4	99.5	99.4	99.4	99.4	99.4	99.2	99.1	99.1	99	99	99.2	99.4	99.4	99.4	99.4	99.4	99.4	99.2	99.4	99.2	99.4	99.2	99.5	99.4	99.5	99.5	99.4	99	99.5	99.5	99	99.5	99.5	99	99.5	99.1	99.1	99.1	99
Austria	JF708891	99.9	99.6	99.7	99.7	99.7	99.9	99.7	99.9	99.7	99.9	99.7	99.7	99.7	99.7	99.6	99.4	99.4	99.3	99.3	99.6	99.7	99.7	99.7	99.7	99.7	99.7	99.7	99.7	99.6	99.6	99.4	99.7	99.6	99.7	99.7	99.6	99.2	99.7	99.7	99.3	99.7	99.7	99.3	99.7	99.2	99.2	99.2	99
	JF708892	99.9	99.6	99.7	99.7	99.7	99.9	99.7	99.9	99.7	99.9	99.7	99.7	99.7	99.7	99.6	99.4	99.4	99.3	99.3	99.6	99.7	99.7	99.7	99.7	99.7	99.7	99.7	99.7	99.6	99.6	99.4	99.7	99.6	99.7	99.7	99.6	99.2	99.7	99.7	99.3	99.7	99.7	99.3	99.7	99.2	99.2	99.2	99
Germany	JF708893	89.8	89.5	89.7	89.8	89.7	89.8	89.7	89.8	89.7	89.8	89.7	89.7	89.7	89.7	89.5	89.4	89.4	89.4	89.4	89.5	89.7	89.7	89.7	89.7	89.7	89.7	89.7	89.7	89.5	89.8	89.7	89.9	89.9	89.9	89.9	89.8	89.5	89.9	89.9	89.5	89.9	89.9	89.5	89.9	89.9	89.9	89.9	90.1
	FN421334	89.5	89.2	89.4	89.5	89.4	89.5	89.4	89.5	89.4	89.5	89.4	89.4	89.4	89.4	89.2	89.1	89.1	89.1	89.1	89.2	89.4	89.4	89.4	89.4	89.4	89.4	89.4	89.4	89.2	89.4	89.2	89.5	89.5	89.5	89.5	89.4	89.4	89.5	89.5	88.9	89.5	89.5	88.9	89.5	89.4	89.4	89.4	89.2
Italy	JF708894	99.9	99.6	99.7	99.7	99.7	99.9	99.7	99.9	99.7	99.9	99.7	99.7	99.7	99.7	99.6	99.4	99.4	99.3	99.3	99.6	99.7	99.7	99.7	99.7	99.7	99.7	99.7	99.7	99.6	99.6	99.4	99.7	99.6	99.7	99.7	99.6	99.2	99.7	99.7	99.3	99.7	99.7	99.3	99.7	99.2	99.2	99.2	99
	JF304186	99.4	99.2	99.3	99.3	99.3	99.4	99.3	99.4	99.4	99.4	99.3	99.3	99.3	99.3	99.2	99	99	98.9	98.9	99.2	99.3	99.3	99.3	99.3	99.3	99.3	99.3	99.3	99.2	99.2	99	99.3	99.2	99.3	99.3	99.2	98.8	99.3	99.3	98.9	99.3	99.3	98.9	99.3	98.8	98.8	98.8	98.6
	JF708895	89.9	89.7	89.8	89.9	89.8	89.9	89.8	89.9	89.8	89.9	89.8	89.8	89.8	89.8	89.7	89.5	89.5	89.5	89.5	89.7	89.8	89.8	89.8	89.8	89.8	89.8	89.8	89.8	89.7	89.9	89.8	90.1	90.1	90.1	90.1	89.9	89.7	90.1	90.1	89.7	90.1	90.1	89.7	90.1	90.1	90.1	90.1	90.2
Poland	JF708896	89.9	89.7	89.8	89.9	89.8	89.9	89.8	89.9	89.8	89.9	89.8	89.8	89.8	89.8	89.7	89.5	89.5	89.5	89.5	89.7	89.8	89.8	89.8	89.8	89.8	89.8	89.8	89.8	89.7	89.9	89.8	90.1	90.1	90.1	90.1	89.9	89.7	90.1	90.1	89.7	90.1	90.1	89.7	90.1	90.1	90.1	90.1	90.2
	JF708897	89.9	89.7	89.8	89.9	89.8	89.9	89.8	89.9	89.8	89.9	89.8	89.8	89.8	89.8	89.7	89.5	89.5	89.5	89.5	89.7	89.8	89.8	89.8	89.8	89.8	89.8	89.8	89.8	89.7	89.9	89.8	90.1	90.1	90.1	90.1	89.9	89.7	90.1	90.1	89.7	90.1	90.1	89.7	90.1	90.1	90.1	90.1	90.2
	JF708898	90.1	89.8	89.9	90.1	89.9	90.1	89.9	90.1	89.9	90.1	89.9	89.9	89.9	89.9	89.8	89.7	89.7	89.7	89.7	89.8	89.9	89.9	89.9	89.9	89.9	89.9	89.9	89.9	89.8	89.8	89.7	89.9	89.9	89.9	89.9	89.8	89.7	89.9	89.9	89.5	89.9	89.9	89.5	89.9	89.9	89.9	89.9	89.8
Ukraine	JF708899	89.9	89.7	89.8	89.9	89.8	89.9	89.8	89.9	89.8	89.9	89.8	89.8	89.8	89.8	89.7	89.5	89.5	89.5	89.5	89.7	89.8	89.8	89.8	89.8	89.8	89.8	89.8	89.8	89.7	89.9	89.8	90.1	90.1	90.1	90.1	89.9	89.7	90.1	90.1	89.7	90.1	90.1	89.7	90.1	90.1	90.1	90.1	90.2
	JF708900	99.9	99.6	99.7	99.7	99.7	99.9	99.7	99.9	99.7	99.9	99.7	99.7	99.7	99.7	99.6	99.4	99.4	99.3	99.3	99.6	99.7	99.7	99.7	99.7	99.7	99.7	99.7	99.7	99.6	99.6	99.4	99.7	99.6	99.7	99.7	99.6	99.2	99.7	99.7	99.3	99.7	99.7	99.3	99.7	99.2	99.2	99.2	99
Japan	JF708901	99.9	99.6	99.7	99.7	99.7	99.9	99.7	99.9	99.7	99.9	99.7	99.7	99.7	99.7	99.6	99.4	99.4	99.3	99.3	99.6	99.7	99.7	99.7	99.7	99.7	99.7	99.7	99.7	99.6	99.6	99.4	99.7	99.6	99.7	99.7	99.6	99.2	99.7	99.7	99.3	99.7	99.7	99.3	99.7	99.2	99.2	99.2	99
	JF708902	99.2	98.9	99	99	99	99.2	99	99.2	99	99.2	99	99	99	99	98.9	98.8	98.8	98.6	98.6	98.9	99	99	99	99	99	99	99	99	98.9	99.2	99	99.3	99.2	99.3	99.3	99.2	98.8	99.3	99.3	98.9	99.3	99.3	98.9	99.3	99.6	99.6	99.6	99.4
	JF708903	99.2	98.9	99	99	99	99.2	99	99.2	99	99.2	99	99	99	99	98.9	98.8	98.8	98.6	98.6	98.9	99	99	99	99	99	99	99	99	98.9	99.2	99	99.3	99.2	99.3	99.3	99.2	98.8	99.3	99.3	98.9	99.3	99.3	98.9	99.3	99.6	99.6	99.6	99.4
	JF708904	89.9	89.7	89.8	89.9	89.8	89.9	89.8	89.9	89.8	89.9	89.8	89.8	89.8	89.8	89.7	89.5	89.5	89.5	89.5	89.7	89.8	89.8	89.8	89.8	89.8	89.8	89.8	89.8	89.7	89.8	89.7	89.9	89.9	89.9	89.9	89.8	89.7	89.9	89.9	89.5	89.9	89.9	89.5	89.9	89.9	89.9	89.9	89.8
	JF708905	89.9	89.7	89.8	89.9	89.8	89.9	89.8	89.9	89.8	89.9	89.8	89.8	89.8	89.8	89.7	89.5	89.5	89.5	89.5	89.7	89.8	89.8	89.8	89.8	89.8	89.8	89.8	89.8	89.7	89.9	89.8	90.1	90.1	90.1	90.1	89.9	89.5	90.1	90.1	89.7	90.1	90.1	89.7	90.1	90.1	90.1	90.1	89.9
	JF708906	99.2	98.9	99	99	99	99.2	99	99.2	99	99.2	99	99	99	99	98.9	98.8	98.8	98.6	98.6	98.9	99	99	99	99	99	99	99	99	98.9	99.2	99	99.3	99.2	99.3	99.3	99.2	98.8	99.3	99.3	98.9	99.3	99.3	98.9	99.3	99.6	99.6	99.6	99.4
Russian	JF708907	99.2	98.9	99	99	99	99.2	99	99.2	99	99.2	99	99	99	99	98.9	98.8	98.8	98.6	98.6	98.9	99	99	99	99	99	99	99	99	98.9	99.2	99	99.3	99.2	99.3	99.3	99.2	98.8	99.3	99.3	98.9	99.3	99.3	98.9	99.3	99.6	99.6	99.6	99.4
	JF708908	99.2	98.9	99	99	99	99.2	99	99.2	99	99.2	99	99	99	99	98.9	98.8	98.8	98.6	98.6	98.9	99	99	99	99	99	99	99	99	98.9	99.2	99	99.3	99.2	99.3	99.3	99.2	98.8	99.3	99.3	98.9	99.3	99.3	98.9	99.3	99.6	99.6	99.6	99.4
	JF708909	99.2	98.9	99	99	99	99.2	99	99.2	99	99.2	99	99	99	99	98.9	98.8	98.8	98.6	98.6	98.9	99	99	99	99	99	99	99	99	98.9	99.2	99	99.3	99.2	99.3	99.3	99.2	98.8	99.3	99.3	98.9	99.3	99.3	98.9	99.3	99.6	99.6	99.6	99.4
	JF708910	99.2	98.9	99	99	99	99.2	99	99.2	99	99.2	99	99	99	99	98.9	98.8	98.8	98.6	98.6	98.9	99	99	99	99	99	99	99	99	98.9	99.2	99	99.3	99.2	99.3	99.3	99.2	98.8	99.3	99.3	98.9	99.3	99.3	98.9	99.3	99.6	99.6	99.6	99.4
	JF708911	89.9	89.7	89.8	89.9	89.8	89.9	89.8	89.9	89.8	89.9	89.8	89.8	89.8	89.8	89.7	89.5	89.5	89.5	89.5	89.7	89.8	89.8	89.8	89.8	89.8	89.8	89.8	89.8	89.7	89.8	89.7	89.9	89.9	89.9	89.9	89.8	89.7	89.9	89.9	89.5	89.9	89.9	89.5	89.9	89.9	89.9	89.9	89.8
	JF708912	90.1	89.8	89.9	90.1	89.9	90.1	89.9	90.1	89.9	90.1	89.9	89.9	89.9	89.9	89.8	89.7	89.7	89.7	89.7	89.8	89.9	89.9	89.9	89.9	89.9	89.9	89.9	89.9	89.8	89.9	89.8	90.1	90.1	90.1	90.1	89.9	89.8	90.1	90.1	89.7	90.1	90.1	89.7	90.1	90.1	90.1	90.1	89.9
	JF708913	90.1	89.8	89.9	90.1	89.9	90.1	89.9	90.1	89.9	90.1	89.9	89.9	89.9	89.9	89.8	89.7	89.7	89.7	89.7	89.8	89.9	89.9	89.9	89.9	89.9	89.9	89.9	89.9	89.8	89.9	89.8	90.1	90.1	90.1	90.1	89.9	89.5	90.1	90.1	89.7	90.1	90.1	89.7	90.1	90.1	90.1	90.1	89.9
USA	JF708916	89.3	89	89.1	89.3	89.1	89.3	89.1	89.3	89.1	89.3	89.1	89.1	89.1	89.1	89	88.8	88.8	88.7	88.8	89	89.1	89.1	89.1	89.1	89.1	89.1	89.1	89.1	89	89.3	89.4	89.4	89.4	89.4	89.4	89.5	88.8	89.4	89.4	89	89.4	89.4	89	89.4	89.4	89.4	89.4	89.3
Australia	JF708914	89.9	89.7	89.8	89.9	89.8	89.9	89.8	89.9	89.8	89.9	89.8	89.8	89.8	89.8	89.7	89.5	89.5	89.5	89.5	89.7	89.8	89.8	89.8	89.8	89.8	89.8	89.8	89.8	89.7	89.9	89.8	90.1	90.1	90.1	90.1	89.9	89.8	90.1	90.1	89.7	90.1	90.1	89.7	90.1	90.1	90.1	90.1	89.9
	JF708915	89.9	89.7	89.8	89.9	89.8	89.9	89.8	89.9	89.8	89.9	89.8	89.8	89.8	89.8	89.7	89.5	89.5	89.5	89.5	89.7	89.8	89.8	89.8	89.8	89.8	89.8	89.8	89.8	89.7	89.9	89.8	90.1	90.1	90.1	90.1	89.9	89.8	90.1	90.1	89.7	90.1	90.1	89.7	90.1	90.1	90.1	90.1	89.9
Canada	FJ905152	90.2	89.9	90.1	90.2	90.1	90.2	90.1	90.2	90.1	90.2	90.1	90.1	90.1	90.1	89.9	89.8	89.8	89.8	89.8	89.9	90.1	90.1	90.1	90.1	90.1	90.1	89.9	90.1	89.9	90.3	90.2	90.4	90.4	90.4	90.4	90.3	90.1	90.4	90.4	89.9	90.4	90.4	89.9	90.4	90.3	90.3	90.3	90.4
Table S3. The sequence similarity of Parmecium caudatum (including 38 populations from 15 countries).
		JX082103	JX082102	JX082101	JX082100	JX082099	JX082098	JX082097	JX082096	JX082095	JX082094	JX082093	JX082092	JX082091	JX082090	JX082089	JX082088	JX082087	JX082086	JX082085	JX082084	JX082083	JX082082	JX082081	JX082080	JX082079	JX082078	JX082077	JX082076	JX082075	JX082074	JX082073	JX082072	JX082071	JX082070	JX082069	JX082068	JX082067	JX082066	JX082065	JX082064	AM072774	AM072782	AM072781	AM072780	AM072777	AM407718	FN256280	FN256279
	JX082103	100	99.7	99.7	99.5	99.5	99.7	99.7	99.4	99.5	99.7	99.7	99.4	99.7	99.7	99.7	99.7	99.7	99.7	99.8	99.4	100	99.8	100	100	99.8	99.8	100	99.8	100	99.8	99.8	99.8	100	100	100	99.7	99.7	99.8	100	99.8	99.7	92.7	92.9	92.3	92.7	92.9	93.2	92.9
	JX082102	99.7	100	100	99.8	99.8	100	100	99.7	99.8	100	100	99.7	100	100	100	100	100	100	99.8	99.7	99.7	99.5	99.7	99.7	99.5	99.5	99.7	99.5	99.7	99.5	99.5	99.5	99.7	99.7	99.7	99.4	99.4	99.5	99.7	99.5	99.7	93	93.2	92.6	93	93.2	93.5	93.2
	JX082101	99.7	100	100	99.8	99.8	100	100	99.7	99.8	100	100	99.7	100	100	100	100	100	100	99.8	99.7	99.7	99.5	99.7	99.7	99.5	99.5	99.7	99.5	99.7	99.5	99.5	99.5	99.7	99.7	99.7	99.4	99.4	99.5	99.7	99.5	99.7	93	93.2	92.6	93	93.2	93.5	93.2
	JX082100	99.5	99.8	99.8	100	99.7	99.8	99.8	99.5	99.7	99.8	99.8	99.5	99.8	99.8	99.8	99.8	99.8	99.8	99.7	99.5	99.5	99.4	99.5	99.5	99.4	99.4	99.5	99.4	99.5	99.4	99.4	99.4	99.5	99.5	99.5	99.5	99.2	99.4	99.5	99.4	99.5	92.9	93	92.4	92.9	93	93.3	93
	JX082099	99.5	99.8	99.8	99.7	100	99.8	99.8	99.5	99.7	99.8	99.8	99.5	99.8	99.8	99.8	99.8	99.8	99.8	99.7	99.5	99.5	99.4	99.5	99.5	99.4	99.4	99.5	99.4	99.5	99.4	99.4	99.4	99.5	99.5	99.5	99.2	99.2	99.4	99.5	99.4	99.5	92.9	93	92.4	92.9	93	93.3	93
	JX082098	99.7	100	100	99.8	99.8	100	100	99.7	99.8	100	100	99.7	100	100	100	100	100	100	99.8	99.7	99.7	99.5	99.7	99.7	99.5	99.5	99.7	99.5	99.7	99.5	99.5	99.5	99.7	99.7	99.7	99.4	99.4	99.5	99.7	99.5	99.7	93	93.2	92.6	93	93.2	93.5	93.2
	JX082097	99.7	100	100	99.8	99.8	100	100	99.7	99.8	100	100	99.7	100	100	100	100	100	100	99.8	99.7	99.7	99.5	99.7	99.7	99.5	99.5	99.7	99.5	99.7	99.5	99.5	99.5	99.7	99.7	99.7	99.4	99.4	99.5	99.7	99.5	99.7	93	93.2	92.6	93	93.2	93.5	93.2
	JX082096	99.4	99.7	99.7	99.5	99.5	99.7	99.7	100	99.5	99.7	99.7	99.4	99.7	99.7	99.7	99.7	99.7	99.7	99.5	99.4	99.4	99.2	99.4	99.4	99.2	99.2	99.4	99.2	99.4	99.2	99.2	99.2	99.4	99.4	99.4	99.1	99.1	99.2	99.4	99.2	99.4	92.7	92.9	92.3	92.7	92.9	93.2	92.9
China	JX082095	99.5	99.8	99.8	99.7	99.7	99.8	99.8	99.5	100	99.8	99.8	99.5	99.8	99.8	99.8	99.8	99.8	99.8	99.7	99.5	99.5	99.4	99.5	99.5	99.4	99.4	99.5	99.4	99.5	99.4	99.4	99.4	99.5	99.5	99.5	99.2	99.2	99.4	99.5	99.4	99.5	92.9	93	92.4	92.9	93	93.3	93
	JX082094	99.7	100	100	99.8	99.8	100	100	99.7	99.8	100	100	99.7	100	100	100	100	100	100	99.8	99.7	99.7	99.5	99.7	99.7	99.5	99.5	99.7	99.5	99.7	99.5	99.5	99.5	99.7	99.7	99.7	99.4	99.4	99.5	99.7	99.5	99.7	93	93.2	92.6	93	93.2	93.5	93.2
Qingdao	JX082093	99.7	100	100	99.8	99.8	100	100	99.7	99.8	100	100	99.7	100	100	100	100	100	100	99.8	99.7	99.7	99.5	99.7	99.7	99.5	99.5	99.7	99.5	99.7	99.5	99.5	99.5	99.7	99.7	99.7	99.4	99.4	99.5	99.7	99.5	99.7	93	93.2	92.6	93	93.2	93.5	93.2
	JX082092	99.4	99.7	99.7	99.5	99.5	99.7	99.7	99.4	99.5	99.7	99.7	100	99.7	99.7	99.7	99.7	99.7	99.7	99.5	99.4	99.4	99.2	99.4	99.4	99.2	99.2	99.4	99.2	99.4	99.2	99.2	99.2	99.4	99.4	99.4	99.1	99.1	99.2	99.4	99.2	99.4	92.7	92.9	92.3	92.7	92.9	93.2	92.9
	JX082091	99.7	100	100	99.8	99.8	100	100	99.7	99.8	100	100	99.7	100	100	100	100	100	100	99.8	99.7	99.7	99.5	99.7	99.7	99.5	99.5	99.7	99.5	99.7	99.5	99.5	99.5	99.7	99.7	99.7	99.4	99.4	99.5	99.7	99.5	99.7	93	93.2	92.6	93	93.2	93.5	93.2
	JX082090	99.7	100	100	99.8	99.8	100	100	99.7	99.8	100	100	99.7	100	100	100	100	100	100	99.8	99.7	99.7	99.5	99.7	99.7	99.5	99.5	99.7	99.5	99.7	99.5	99.5	99.5	99.7	99.7	99.7	99.4	99.4	99.5	99.7	99.5	99.7	93	93.2	92.6	93	93.2	93.5	93.2
	JX082089	99.7	100	100	99.8	99.8	100	100	99.7	99.8	100	100	99.7	100	100	100	100	100	100	99.8	99.7	99.7	99.5	99.7	99.7	99.5	99.5	99.7	99.5	99.7	99.5	99.5	99.5	99.7	99.7	99.7	99.4	99.4	99.5	99.7	99.5	99.7	93	93.2	92.6	93	93.2	93.5	93.2
	JX082088	99.7	100	100	99.8	99.8	100	100	99.7	99.8	100	100	99.7	100	100	100	100	100	100	99.8	99.7	99.7	99.5	99.7	99.7	99.5	99.5	99.7	99.5	99.7	99.5	99.5	99.5	99.7	99.7	99.7	99.4	99.4	99.5	99.7	99.5	99.7	93	93.2	92.6	93	93.2	93.5	93.2
	JX082087	99.7	100	100	99.8	99.8	100	100	99.7	99.8	100	100	99.7	100	100	100	100	100	100	99.8	99.7	99.7	99.5	99.7	99.7	99.5	99.5	99.7	99.5	99.7	99.5	99.5	99.5	99.7	99.7	99.7	99.4	99.4	99.5	99.7	99.5	99.7	93	93.2	92.6	93	93.2	93.5	93.2
	JX082086	99.7	100	100	99.8	99.8	100	100	99.7	99.8	100	100	99.7	100	100	100	100	100	100	99.8	99.7	99.7	99.5	99.7	99.7	99.5	99.5	99.7	99.5	99.7	99.5	99.5	99.5	99.7	99.7	99.7	99.4	99.4	99.5	99.7	99.5	99.7	93	93.2	92.6	93	93.2	93.5	93.2
	JX082085	99.8	99.8	99.8	99.7	99.7	99.8	99.8	99.5	99.7	99.8	99.8	99.5	99.8	99.8	99.8	99.8	99.8	99.8	100	99.5	99.8	99.7	99.8	99.8	99.7	99.7	99.8	99.7	99.8	99.7	99.7	99.7	99.8	99.8	99.8	99.5	99.5	99.7	99.8	99.7	99.5	92.9	93	92.4	92.9	93	93.3	93
	JX082084	99.4	99.7	99.7	99.5	99.5	99.7	99.7	99.4	99.5	99.7	99.7	99.4	99.7	99.7	99.7	99.7	99.7	99.7	99.5	100	99.4	99.2	99.4	99.4	99.2	99.2	99.4	99.2	99.4	99.2	99.2	99.2	99.4	99.4	99.4	99.1	99.1	99.2	99.4	99.2	99.4	92.7	92.9	92.3	92.7	92.9	93.2	92.9
	JX082083	100	99.7	99.7	99.5	99.5	99.7	99.7	99.4	99.5	99.7	99.7	99.4	99.7	99.7	99.7	99.7	99.7	99.7	99.8	99.4	100	99.8	100	100	99.8	99.8	100	99.8	100	99.8	99.8	99.8	100	100	100	99.7	99.7	99.8	100	99.8	99.7	92.7	92.9	92.3	92.7	92.9	93.2	92.9
	JX082082	99.8	99.5	99.5	99.4	99.4	99.5	99.5	99.2	99.4	99.5	99.5	99.2	99.5	99.5	99.5	99.5	99.5	99.5	99.7	99.2	99.8	100	99.8	99.8	99.7	99.7	99.8	99.7	99.8	99.7	99.7	99.7	99.8	99.8	99.8	99.5	99.5	99.7	99.8	99.7	99.5	92.6	92.7	92.1	92.6	92.7	93	92.7
	JX082081	100	99.7	99.7	99.5	99.5	99.7	99.7	99.4	99.5	99.7	99.7	99.4	99.7	99.7	99.7	99.7	99.7	99.7	99.8	99.4	100	99.8	100	100	99.8	99.8	100	99.8	100	99.8	99.8	99.8	100	100	100	99.7	99.7	99.8	100	99.8	99.7	92.7	92.9	92.3	92.7	92.9	93.2	92.9
	JX082080	100	99.7	99.7	99.5	99.5	99.7	99.7	99.4	99.5	99.7	99.7	99.4	99.7	99.7	99.7	99.7	99.7	99.7	99.8	99.4	100	99.8	100	100	99.8	99.8	100	99.8	100	99.8	99.8	99.8	100	100	100	99.7	99.7	99.8	100	99.8	99.7	92.7	92.9	92.3	92.7	92.9	93.2	92.9
	JX082079	99.8	99.5	99.5	99.4	99.4	99.5	99.5	99.2	99.4	99.5	99.5	99.2	99.5	99.5	99.5	99.5	99.5	99.5	99.7	99.2	99.8	99.7	99.8	99.8	100	99.7	99.8	99.7	99.8	99.7	99.7	99.7	99.8	99.8	99.8	99.5	99.5	99.7	99.8	99.7	99.5	92.6	92.7	92.1	92.6	92.7	93	92.7
	JX082078	99.8	99.5	99.5	99.4	99.4	99.5	99.5	99.2	99.4	99.5	99.5	99.2	99.5	99.5	99.5	99.5	99.5	99.5	99.7	99.2	99.8	99.7	99.8	99.8	99.7	100	99.8	100	99.8	100	99.7	99.7	99.8	99.8	99.8	99.5	99.5	99.7	99.8	99.7	99.5	92.6	92.7	92.1	92.6	92.7	93	92.7
	JX082077	100	99.7	99.7	99.5	99.5	99.7	99.7	99.4	99.5	99.7	99.7	99.4	99.7	99.7	99.7	99.7	99.7	99.7	99.8	99.4	100	99.8	100	100	99.8	99.8	100	99.8	100	99.8	99.8	99.8	100	100	100	99.7	99.7	99.8	100	99.8	99.7	92.7	92.9	92.3	92.7	92.9	93.2	92.9
	JX082076	99.8	99.5	99.5	99.4	99.4	99.5	99.5	99.2	99.4	99.5	99.5	99.2	99.5	99.5	99.5	99.5	99.5	99.5	99.7	99.2	99.8	99.7	99.8	99.8	99.7	100	99.8	100	99.8	100	99.7	99.7	99.8	99.8	99.8	99.5	99.5	99.7	99.8	99.7	99.5	92.6	92.7	92.1	92.6	92.7	93	92.7
	JX082075	100	99.7	99.7	99.5	99.5	99.7	99.7	99.4	99.5	99.7	99.7	99.4	99.7	99.7	99.7	99.7	99.7	99.7	99.8	99.4	100	99.8	100	100	99.8	99.8	100	99.8	100	99.8	99.8	99.8	100	100	100	99.7	99.7	99.8	100	99.8	99.7	92.7	92.9	92.3	92.7	92.9	93.2	92.9
	JX082074	99.8	99.5	99.5	99.4	99.4	99.5	99.5	99.2	99.4	99.5	99.5	99.2	99.5	99.5	99.5	99.5	99.5	99.5	99.7	99.2	99.8	99.7	99.8	99.8	99.7	100	99.8	100	99.8	100	99.7	99.7	99.8	99.8	99.8	99.5	99.5	99.7	99.8	99.7	99.5	92.6	92.7	92.1	92.6	92.7	93	92.7
	JX082073	99.8	99.5	99.5	99.4	99.4	99.5	99.5	99.2	99.4	99.5	99.5	99.2	99.5	99.5	99.5	99.5	99.5	99.5	99.7	99.2	99.8	99.7	99.8	99.8	99.7	99.7	99.8	99.7	99.8	99.7	100	99.7	99.8	99.8	99.8	99.5	99.5	99.7	99.8	99.7	99.5	92.6	92.7	92.1	92.6	92.7	93	92.7
	JX082072	99.8	99.5	99.5	99.4	99.4	99.5	99.5	99.2	99.4	99.5	99.5	99.2	99.5	99.5	99.5	99.5	99.5	99.5	99.7	99.2	99.8	99.7	99.8	99.8	99.7	99.7	99.8	99.7	99.8	99.7	99.7	100	99.8	99.8	99.8	99.5	99.5	99.7	99.8	99.7	99.5	92.6	92.7	92.1	92.6	92.7	93	92.7
	JX082071	100	99.7	99.7	99.5	99.5	99.7	99.7	99.4	99.5	99.7	99.7	99.4	99.7	99.7	99.7	99.7	99.7	99.7	99.8	99.4	100	99.8	100	100	99.8	99.8	100	99.8	100	99.8	99.8	99.8	100	100	100	99.7	99.7	99.8	100	99.8	99.7	92.7	92.9	92.3	92.7	92.9	93.2	92.9
	JX082070	100	99.7	99.7	99.5	99.5	99.7	99.7	99.4	99.5	99.7	99.7	99.4	99.7	99.7	99.7	99.7	99.7	99.7	99.8	99.4	100	99.8	100	100	99.8	99.8	100	99.8	100	99.8	99.8	99.8	100	100	100	99.7	99.7	99.8	100	99.8	99.7	92.7	92.9	92.3	92.7	92.9	93.2	92.9
	JX082069	100	99.7	99.7	99.5	99.5	99.7	99.7	99.4	99.5	99.7	99.7	99.4	99.7	99.7	99.7	99.7	99.7	99.7	99.8	99.4	100	99.8	100	100	99.8	99.8	100	99.8	100	99.8	99.8	99.8	100	100	100	99.7	99.7	99.8	100	99.8	99.7	92.7	92.9	92.3	92.7	92.9	93.2	92.9
	JX082068	99.7	99.4	99.4	99.5	99.2	99.4	99.4	99.1	99.2	99.4	99.4	99.1	99.4	99.4	99.4	99.4	99.4	99.4	99.5	99.1	99.7	99.5	99.7	99.7	99.5	99.5	99.7	99.5	99.7	99.5	99.5	99.5	99.7	99.7	99.7	100	99.4	99.5	99.7	99.5	99.4	92.4	92.6	92	92.4	92.6	92.9	92.6
	JX082067	99.7	99.4	99.4	99.2	99.2	99.4	99.4	99.1	99.2	99.4	99.4	99.1	99.4	99.4	99.4	99.4	99.4	99.4	99.5	99.1	99.7	99.5	99.7	99.7	99.5	99.5	99.7	99.5	99.7	99.5	99.5	99.5	99.7	99.7	99.7	99.4	100	99.5	99.7	99.5	99.4	92.4	92.6	92	92.4	92.6	92.9	92.6
	JX082066	99.8	99.5	99.5	99.4	99.4	99.5	99.5	99.2	99.4	99.5	99.5	99.2	99.5	99.5	99.5	99.5	99.5	99.5	99.7	99.2	99.8	99.7	99.8	99.8	99.7	99.7	99.8	99.7	99.8	99.7	99.7	99.7	99.8	99.8	99.8	99.5	99.5	100	99.8	99.7	99.5	92.6	92.7	92.1	92.6	92.7	93	92.7
	JX082065	100	99.7	99.7	99.5	99.5	99.7	99.7	99.4	99.5	99.7	99.7	99.4	99.7	99.7	99.7	99.7	99.7	99.7	99.8	99.4	100	99.8	100	100	99.8	99.8	100	99.8	100	99.8	99.8	99.8	100	100	100	99.7	99.7	99.8	100	99.8	99.7	92.7	92.9	92.3	92.7	92.9	93.2	92.9
	JX082064	99.8	99.5	99.5	99.4	99.4	99.5	99.5	99.2	99.4	99.5	99.5	99.2	99.5	99.5	99.5	99.5	99.5	99.5	99.7	99.2	99.8	99.7	99.8	99.8	99.7	99.7	99.8	99.7	99.8	99.7	99.7	99.7	99.8	99.8	99.8	99.5	99.5	99.7	99.8	100	99.5	92.6	92.7	92.1	92.6	92.7	93	92.7
Tianjin	AM072774	99.7	99.7	99.7	99.5	99.5	99.7	99.7	99.4	99.5	99.7	99.7	99.4	99.7	99.7	99.7	99.7	99.7	99.7	99.5	99.4	99.7	99.5	99.7	99.7	99.5	99.5	99.7	99.5	99.7	99.5	99.5	99.5	99.7	99.7	99.7	99.4	99.4	99.5	99.7	99.5	100	93	93.2	92.6	93	93.2	93.2	93.2
	AM072782	92.7	93	93	92.9	92.9	93	93	92.7	92.9	93	93	92.7	93	93	93	93	93	93	92.9	92.7	92.7	92.6	92.7	92.7	92.6	92.6	92.7	92.6	92.7	92.6	92.6	92.6	92.7	92.7	92.7	92.4	92.4	92.6	92.7	92.6	93	100	99.5	99.2	99.7	99.5	98.3	99.5
	AM072781	92.9	93.2	93.2	93	93	93.2	93.2	92.9	93	93.2	93.2	92.9	93.2	93.2	93.2	93.2	93.2	93.2	93	92.9	92.9	92.7	92.9	92.9	92.7	92.7	92.9	92.7	92.9	92.7	92.7	92.7	92.9	92.9	92.9	92.6	92.6	92.7	92.9	92.7	93.2	99.5	100	99.4	99.8	100	98.1	99.4
	AM072780	92.3	92.6	92.6	92.4	92.4	92.6	92.6	92.3	92.4	92.6	92.6	92.3	92.6	92.6	92.6	92.6	92.6	92.6	92.4	92.3	92.3	92.1	92.3	92.3	92.1	92.1	92.3	92.1	92.3	92.1	92.1	92.1	92.3	92.3	92.3	92	92	92.1	92.3	92.1	92.6	99.2	99.4	100	99.5	99.4	98.1	99.1
	AM072777	92.7	93	93	92.9	92.9	93	93	92.7	92.9	93	93	92.7	93	93	93	93	93	93	92.9	92.7	92.7	92.6	92.7	92.7	92.6	92.6	92.7	92.6	92.7	92.6	92.6	92.6	92.7	92.7	92.7	92.4	92.4	92.6	92.7	92.6	93	99.7	99.8	99.5	100	99.8	98.3	99.5
	AM407718	92.9	93.2	93.2	93	93	93.2	93.2	92.9	93	93.2	93.2	92.9	93.2	93.2	93.2	93.2	93.2	93.2	93	92.9	92.9	92.7	92.9	92.9	92.7	92.7	92.9	92.7	92.9	92.7	92.7	92.7	92.9	92.9	92.9	92.6	92.6	92.7	92.9	92.7	93.2	99.5	100	99.4	99.8	100	98.1	99.4
	FN256280	93.2	93.5	93.5	93.3	93.3	93.5	93.5	93.2	93.3	93.5	93.5	93.2	93.5	93.5	93.5	93.5	93.5	93.5	93.3	93.2	93.2	93	93.2	93.2	93	93	93.2	93	93.2	93	93	93	93.2	93.2	93.2	92.9	92.9	93	93.2	93	93.2	98.3	98.1	98.1	98.3	98.1	100	98.1
Germany	FN256279	92.9	93.2	93.2	93	93	93.2	93.2	92.9	93	93.2	93.2	92.9	93.2	93.2	93.2	93.2	93.2	93.2	93	92.9	92.9	92.7	92.9	92.9	92.7	92.7	92.9	92.7	92.9	92.7	92.7	92.7	92.9	92.9	92.9	92.6	92.6	92.7	92.9	92.7	93.2	99.5	99.4	99.1	99.5	99.4	98.1	100
	FN256278	92.9	93.2	93.2	93	93	93.2	93.2	92.9	93	93.2	93.2	92.9	93.2	93.2	93.2	93.2	93.2	93.2	93	92.9	92.9	92.7	92.9	92.9	92.7	92.7	92.9	92.7	92.9	92.7	92.7	92.7	92.9	92.9	92.9	92.6	92.6	92.7	92.9	92.7	93.2	99.8	99.7	99.4	99.8	99.7	98.5	99.7
	FN256276	92.9	93.2	93.2	93	93	93.2	93.2	92.9	93	93.2	93.2	92.9	93.2	93.2	93.2	93.2	93.2	93.2	93	92.9	92.9	92.7	92.9	92.9	92.7	92.7	92.9	92.7	92.9	92.7	92.7	92.7	92.9	92.9	92.9	92.6	92.6	92.7	92.9	92.7	93.2	99.5	100	99.4	99.8	100	98.1	99.4
	FN256275	92.4	92.7	92.7	92.6	92.6	92.7	92.7	92.4	92.6	92.7	92.7	92.4	92.7	92.7	92.7	92.7	92.7	92.7	92.6	92.4	92.4	92.3	92.4	92.4	92.3	92.3	92.4	92.3	92.4	92.3	92.3	92.3	92.4	92.4	92.4	92.1	92.1	92.3	92.4	92.3	92.7	99.2	99.4	99.1	99.5	99.4	97.8	99.1
	FN256273	92.6	92.9	92.9	92.7	92.7	92.9	92.9	92.6	92.7	92.9	92.9	92.6	92.9	92.9	92.9	92.9	92.9	92.9	92.7	92.6	92.6	92.4	92.6	92.6	92.4	92.4	92.6	92.4	92.6	92.4	92.4	92.4	92.6	92.6	92.6	92.3	92.3	92.4	92.6	92.4	92.9	99.5	99.7	99.4	99.8	99.7	98.1	99.4
	FN256269	93	93.3	93.3	93.2	93.2	93.3	93.3	93	93.2	93.3	93.3	93	93.3	93.3	93.3	93.3	93.3	93.3	93.2	93	93	92.9	93	93	92.9	92.9	93	92.9	93	92.9	92.9	92.9	93	93	93	92.7	92.7	92.9	93	92.9	93.3	99.7	99.5	98.9	99.4	99.5	98	99.2
	FN256268	92.6	92.9	92.9	92.7	92.7	92.9	92.9	92.6	92.7	92.9	92.9	92.6	92.9	92.9	92.9	92.9	92.9	92.9	92.7	92.6	92.6	92.4	92.6	92.6	92.4	92.4	92.6	92.4	92.6	92.4	92.4	92.4	92.6	92.6	92.6	92.3	92.3	92.4	92.6	92.4	92.9	99.8	99.4	99.1	99.5	99.4	98.1	99.4
	FN256267	92.7	93	93	92.9	92.9	93	93	92.7	92.9	93	93	92.7	93	93	93	93	93	93	92.9	92.7	92.7	92.6	92.7	92.7	92.6	92.6	92.7	92.6	92.7	92.6	92.6	92.6	92.7	92.7	92.7	92.4	92.4	92.6	92.7	92.6	93	100	99.5	99.2	99.7	99.5	98.3	99.5
	FN256264	93.7	94	94	93.8	93.8	94	94	93.7	93.8	94	94	93.7	94	94	94	94	94	94	93.8	93.7	93.7	93.5	93.7	93.7	93.5	93.5	93.7	93.5	93.7	93.5	93.5	93.5	93.7	93.7	93.7	93.3	93.3	93.5	93.7	93.5	94	98.5	98.6	98.3	98.8	98.6	98.3	98.3
	FN256263	93.7	94	94	93.8	93.8	94	94	93.7	93.8	94	94	93.7	94	94	94	94	94	94	93.8	93.7	93.7	93.5	93.7	93.7	93.5	93.5	93.7	93.5	93.7	93.5	93.5	93.5	93.7	93.7	93.7	93.3	93.3	93.5	93.7	93.5	93.7	98	98.1	97.8	98.3	98.1	98.1	97.8
Spain	AM407720	92.6	92.9	92.9	92.7	92.7	92.9	92.9	92.6	92.7	92.9	92.9	92.6	92.9	92.9	92.9	92.9	92.9	92.9	92.7	92.6	92.6	92.4	92.6	92.6	92.4	92.4	92.6	92.4	92.6	92.4	92.4	92.4	92.6	92.6	92.6	92.3	92.3	92.4	92.6	92.4	92.9	99.5	99.7	99.4	99.8	99.7	98.1	99.4
	FJ905148	92.7	93	93	92.9	92.9	93	93	92.7	92.9	93	93	92.7	93	93	93	93	93	93	92.9	92.7	92.7	92.6	92.7	92.7	92.6	92.6	92.7	92.6	92.7	92.6	92.6	92.6	92.7	92.7	92.7	92.4	92.4	92.6	92.7	92.6	93	99.7	99.8	99.5	100	99.8	98.3	99.5
Russia	FN256272	92.4	92.7	92.7	92.6	92.6	92.7	92.7	92.4	92.6	92.7	92.7	92.4	92.7	92.7	92.7	92.7	92.7	92.7	92.6	92.4	92.4	92.3	92.4	92.4	92.3	92.3	92.4	92.3	92.4	92.3	92.3	92.3	92.4	92.4	92.4	92.1	92.1	92.3	92.4	92.3	92.7	99.4	99.5	99.2	99.7	99.5	98	99.2
	FN256265	93	93.3	93.3	93.2	93.2	93.3	93.3	93	93.2	93.3	93.3	93	93.3	93.3	93.3	93.3	93.3	93.3	93.2	93	93	92.9	93	93	92.9	92.9	93	92.9	93	92.9	92.9	92.9	93	93	93	92.7	92.7	92.9	93	92.9	93.3	99.7	99.5	99.2	99.7	99.5	98.3	99.5
USA	FN256283	91.5	91.8	91.8	91.6	91.6	91.8	91.8	91.5	91.6	91.8	91.8	91.5	91.8	91.8	91.8	91.8	91.8	91.8	91.6	91.5	91.5	91.3	91.5	91.5	91.3	91.6	91.5	91.6	91.5	91.6	91.3	91.3	91.5	91.5	91.5	91.2	91.2	91.3	91.5	91.3	91.8	92.1	91.8	91.3	91.8	91.8	91.3	92
	FJ905142	99.2	99.2	99.2	99.1	99.1	99.2	99.2	98.9	99.1	99.2	99.2	98.9	99.2	99.2	99.2	99.2	99.2	99.2	99.1	98.9	99.2	99.1	99.2	99.2	99.1	99.1	99.2	99.1	99.2	99.1	99.1	99.1	99.2	99.2	99.2	98.9	98.9	99.1	99.2	99.1	99.2	93.2	93.3	92.7	93.2	93.3	93.7	93.3
Austria	FN256266	92.9	93.2	93.2	93	93	93.2	93.2	92.9	93	93.2	93.2	92.9	93.2	93.2	93.2	93.2	93.2	93.2	93	92.9	92.9	92.7	92.9	92.9	92.7	92.7	92.9	92.7	92.9	92.7	92.7	92.7	92.9	92.9	92.9	92.6	92.6	92.7	92.9	92.7	93.2	99.8	99.4	99.1	99.5	99.4	98.1	99.4
	AM072779	92.6	92.9	92.9	92.7	92.7	92.9	92.9	92.6	92.7	92.9	92.9	92.6	92.9	92.9	92.9	92.9	92.9	92.9	92.7	92.6	92.6	92.4	92.6	92.6	92.4	92.4	92.6	92.4	92.6	92.4	92.4	92.4	92.6	92.6	92.6	92.3	92.3	92.4	92.6	92.4	92.9	99.5	99.7	99.4	99.8	99.7	98.1	99.4
Italy	AM072778	92.7	93	93	92.9	92.9	93	93	92.7	92.9	93	93	92.7	93	93	93	93	93	93	92.9	92.7	92.7	92.6	92.7	92.7	92.6	92.6	92.7	92.6	92.7	92.6	92.6	92.6	92.7	92.7	92.7	92.4	92.4	92.6	92.7	92.6	93	99.7	99.8	99.5	100	99.8	98.3	99.5
	AM072776	92.7	93	93	92.9	92.9	93	93	92.7	92.9	93	93	92.7	93	93	93	93	93	93	92.9	92.7	92.7	92.6	92.7	92.7	92.6	92.6	92.7	92.6	92.7	92.6	92.6	92.6	92.7	92.7	92.7	92.4	92.4	92.6	92.7	92.6	93	99.7	99.8	99.5	100	99.8	98.3	99.5
	FN256270	93	93.3	93.3	93.2	93.2	93.3	93.3	93	93.2	93.3	93.3	93	93.3	93.3	93.3	93.3	93.3	93.3	93.2	93	93	92.9	93	93	92.9	92.9	93	92.9	93	92.9	92.9	92.9	93	93	93	92.7	92.7	92.9	93	92.9	93.3	99.7	99.2	98.9	99.4	99.2	98	99.2
Brazil	FN256282	99.1	99.1	99.1	98.9	98.9	99.1	99.1	98.8	98.9	99.1	99.1	98.8	99.1	99.1	99.1	99.1	99.1	99.1	98.9	98.8	99.1	98.9	99.1	99.1	98.9	98.9	99.1	98.9	99.1	98.9	98.9	98.9	99.1	99.1	99.1	98.8	98.8	98.9	99.1	98.9	99.1	93	93.2	92.6	93	93.2	93.5	93.2
Ausralia	AM072775	98.9	98.9	98.9	98.8	98.8	98.9	98.9	98.6	98.8	98.9	98.9	98.6	98.9	98.9	98.9	98.9	98.9	98.9	98.8	98.6	98.9	98.8	98.9	98.9	98.8	98.8	98.9	98.8	98.9	98.8	98.8	98.8	98.9	98.9	98.9	98.6	98.6	98.8	98.9	98.8	98.9	92.6	92.7	92.1	92.6	92.7	93	92.7
Slowenia	FN256281	93.8	94.1	94.1	94	94	94.1	94.1	93.8	94	94.1	94.1	93.8	94.1	94.1	94.1	94.1	94.1	94.1	94	93.8	93.8	93.7	93.8	93.8	93.7	93.7	93.8	93.7	93.8	93.7	93.7	93.7	93.8	93.8	93.8	93.5	93.5	93.7	93.8	93.7	93.8	98.9	98.8	98.5	98.9	98.8	98.8	99.1
Hungary	FN256277	92.9	93.2	93.2	93	93	93.2	93.2	92.9	93	93.2	93.2	92.9	93.2	93.2	93.2	93.2	93.2	93.2	93	92.9	92.9	92.7	92.9	92.9	92.7	92.7	92.9	92.7	92.9	92.7	92.7	92.7	92.9	92.9	92.9	92.6	92.6	92.7	92.9	92.7	93.2	99.2	99.4	98.8	99.2	99.4	97.8	99.1
Norway	FN256274	92.4	92.4	92.4	92.3	92.3	92.4	92.4	92.1	92.3	92.4	92.4	92.1	92.4	92.4	92.4	92.4	92.4	92.4	92.3	92.1	92.4	92.3	92.4	92.4	92.3	92.3	92.4	92.3	92.4	92.3	92.3	92.3	92.4	92.4	92.4	92.1	92.1	92.3	92.4	92.3	92.7	98.9	99.1	98.8	99.2	99.1	97.5	98.8
UK	FN256271	92.7	93	93	92.9	92.9	93	93	92.7	92.9	93	93	92.7	93	93	93	93	93	93	92.9	92.7	92.7	92.6	92.7	92.7	92.6	92.6	92.7	92.6	92.7	92.6	92.6	92.6	92.7	92.7	92.7	92.4	92.4	92.6	92.7	92.6	93	99.7	99.8	99.5	100	99.8	98.3	99.5
Cyorus	JF304187	92.5	92.8	92.8	92.6	92.6	92.8	92.8	92.5	92.6	92.8	92.8	92.5	92.8	92.8	92.8	92.8	92.8	92.8	92.6	92.6	92.5	92.5	92.5	92.5	92.3	92.3	92.5	92.3	92.5	92.3	92.3	92.3	92.5	92.5	92.5	92.2	92.2	92.3	92.5	92.3	92.8	99.7	99.8	99.5	100	99.8	98.4	99.5
?misidentified	JF741258	99.5	99.5	99.5	99.4	99.4	99.5	99.5	99.2	99.4	99.5	99.5	99.2	99.5	99.5	99.5	99.5	99.5	99.5	99.4	99.4	99.5	99.5	99.5	99.5	99.4	99.4	99.5	99.4	99.5	99.4	99.4	99.4	99.5	99.5	99.5	99.2	99.2	99.4	99.5	99.4	99.8	92.6	92.8	92.2	92.6	92.8	93	92.8
	DQ837977	93.3	93.6	93.6	93.5	93.5	93.6	93.6	93.3	93.6	93.6	93.6	93.3	93.6	93.6	93.6	93.6	93.6	93.6	93.5	93.5	93.3	93.1	93.3	93.3	93.1	93.3	93.3	93.3	93.3	93.3	93.1	93.1	93.3	93.3	93.3	92.9	92.9	93.1	93.3	93.1	93.6	98.8	98.8	98.3	98.8	98.8	98.5	98.8
Sweden	AM407719	92.6	92.9	92.9	92.7	92.7	92.9	92.9	92.6	92.7	92.9	92.9	92.6	92.9	92.9	92.9	92.9	92.9	92.9	92.7	92.6	92.6	92.4	92.6	92.6	92.4	92.4	92.6	92.4	92.6	92.4	92.4	92.4	92.6	92.6	92.6	92.3	92.3	92.4	92.6	92.4	92.9	99.2	99.4	99.7	99.5	99.4	98.5	99.1
Table S4. The sequence similarity of Parmecium sp., P. duboscqui and P.nephridiatum (including newly sequenced sequences).
		JX082104	JX082105	JX082106	JX082107	JX082108	JX082109	JX082110	JX082111	JX082112	JX082113	JX082114	JX082115	JX082116	JX082117	JX082118	JX082119	JX082120	JX082121	JX082122	JX082123	JX082124	JX082125	JX082126	JX082127	JX082128	JX082129	JX082130	JX082131	JX082132	JX082133	JX082134	JX082135	JX082136	JX082137	JX082138	JX082139	JX082140	JX082141	JX082142	JX082143	JX082144	JX082145	JX082146	JX082147	JX082148	JX082149	JX082150	JX082151
	JX082104	100	99.9	100	100	100	99.7	99.9	99.9	99.7	99.9	99.9	99.9	99.9	99.5	99.9	99.9	100	99.9	99.9	99.9	99.9	99.9	73.4	73.2	73.2	73.2	73.4	73.4	73.2	73.2	73.5	73	73.1	73.2	73.4	73.2	73	73.4	73.2	73.4	73.1	73.2	73.2	73.4	73.2	73.2	73.1	73.4
	JX082105	99.9	100	99.9	99.9	99.9	99.6	99.7	99.7	99.6	99.7	99.7	99.7	99.7	99.3	99.7	99.7	99.9	99.7	99.7	99.7	99.7	99.7	73.4	73.2	73.2	73.2	73.4	73.4	73.2	73.2	73.5	73	73.1	73.2	73.4	73.2	73	73.4	73.2	73.4	73.1	73.2	73.2	73.4	73.2	73.2	73.1	73.4
	JX082106	100	99.9	100	100	100	99.7	99.9	99.9	99.7	99.9	99.9	99.9	99.9	99.5	99.9	99.9	100	99.9	99.9	99.9	99.9	99.9	73.4	73.2	73.2	73.2	73.4	73.4	73.2	73.2	73.5	73	73.1	73.2	73.4	73.2	73	73.4	73.2	73.4	73.1	73.2	73.2	73.4	73.2	73.2	73.1	73.4
	JX082107	100	99.9	100	100	100	99.7	99.9	99.9	99.7	99.9	99.9	99.9	99.9	99.5	99.9	99.9	100	99.9	99.9	99.9	99.9	99.9	73.4	73.2	73.2	73.2	73.4	73.4	73.2	73.2	73.5	73	73.1	73.2	73.4	73.2	73	73.4	73.2	73.4	73.1	73.2	73.2	73.4	73.2	73.2	73.1	73.4
	JX082108	100	99.9	100	100	100	99.7	99.9	99.9	99.7	99.9	99.9	99.9	99.9	99.5	99.9	99.9	100	99.9	99.9	99.9	99.9	99.9	73.4	73.2	73.2	73.2	73.4	73.4	73.2	73.2	73.5	73	73.1	73.2	73.4	73.2	73	73.4	73.2	73.4	73.1	73.2	73.2	73.4	73.2	73.2	73.1	73.4
	JX082109	99.7	99.6	99.7	99.7	99.7	100	99.6	99.6	99.5	99.6	99.6	99.6	99.6	99.2	99.6	99.6	99.7	99.6	99.6	99.6	99.6	99.6	73.4	73.2	73.2	73.2	73.4	73.4	73.2	73.2	73.5	73	73.1	73.2	73.4	73.2	73	73.4	73.2	73.4	73.1	73.2	73.2	73.4	73	73	72.8	73.1
	JX082110	99.9	99.7	99.9	99.9	99.9	99.6	100	99.7	99.6	99.7	99.7	99.7	99.7	99.3	99.7	99.7	99.9	99.7	99.7	99.7	99.7	99.7	73.2	73.1	73.1	73.1	73.2	73.2	73.1	73.1	73.4	72.8	73	73.1	73.2	73.1	72.8	73.2	73.1	73.2	73	73.1	73.1	73.2	73.1	73.1	73	73.2
	JX082111	99.9	99.7	99.9	99.9	99.9	99.6	99.7	100	99.6	99.7	99.7	99.7	99.7	99.3	99.7	99.7	99.9	99.7	99.7	99.7	99.7	99.7	73.2	73.1	73.1	73.1	73.2	73.2	73.1	73.1	73.4	72.8	73	73.1	73.2	73.1	72.8	73.2	73.1	73.2	73	73.1	73.1	73.2	73.1	73.1	73	73.2
P.nephridium	JX082112	99.7	99.6	99.7	99.7	99.7	99.5	99.6	99.6	100	99.6	99.6	99.6	99.6	99.2	99.6	99.6	99.7	99.6	99.6	99.6	99.6	99.6	73.1	73	73	73	73.1	73.1	73	73	73.2	72.7	72.8	73	73.1	73	72.7	73.1	73	73.1	72.8	73	73	73.1	73	73	72.8	73.1
	JX082113	99.9	99.7	99.9	99.9	99.9	99.6	99.7	99.7	99.6	100	99.7	99.7	99.7	99.3	99.7	99.7	99.9	99.7	99.7	99.7	99.7	99.7	73.2	73.1	73.1	73.1	73.2	73.2	73.1	73.1	73.4	72.8	73	73.1	73.2	73.1	72.8	73.2	73.1	73.2	73	73.1	73.1	73.2	73.1	73.1	73	73.2
	JX082114	99.9	99.7	99.9	99.9	99.9	99.6	99.7	99.7	99.6	99.7	100	99.7	99.7	99.3	99.7	99.7	99.9	99.7	99.7	99.7	99.7	99.7	73.2	73.1	73.1	73.1	73.2	73.2	73.1	73.1	73.4	73	73	73.1	73.2	73.1	72.8	73.2	73.1	73.2	73	73.1	73.1	73.2	73.1	73.1	73	73.2
	JX082115	99.9	99.7	99.9	99.9	99.9	99.6	99.7	99.7	99.6	99.7	99.7	100	99.7	99.3	99.7	99.7	99.9	99.7	99.7	99.7	99.7	99.7	73.2	73.1	73.1	73.1	73.2	73.2	73.1	73.1	73.4	72.8	73	73.1	73.2	73.1	72.8	73.2	73.1	73.2	73	73.1	73.1	73.2	73.1	73.1	73	73.2
	JX082116	99.9	99.7	99.9	99.9	99.9	99.6	99.7	99.7	99.6	99.7	99.7	99.7	100	99.3	99.7	99.7	99.9	99.7	99.7	99.7	99.7	99.7	73.2	73.1	73.1	73.1	73.2	73.2	73.1	73.1	73.4	72.8	73	73.1	73.2	73.1	72.8	73.2	73.1	73.2	73	73.1	73.1	73.2	73.1	73.1	73	73.2
	JX082117	99.5	99.3	99.5	99.5	99.5	99.2	99.3	99.3	99.2	99.3	99.3	99.3	99.3	100	99.3	99.3	99.5	99.3	99.3	99.3	99.3	99.3	72.8	72.7	72.7	72.7	72.8	72.8	72.7	72.7	73	72.4	72.6	72.7	72.8	72.7	72.4	72.8	72.7	72.8	72.6	72.7	72.7	72.8	72.7	72.7	72.6	72.8
	JX082118	99.9	99.7	99.9	99.9	99.9	99.6	99.7	99.7	99.6	99.7	99.7	99.7	99.7	99.3	100	99.7	99.9	99.7	99.7	99.7	99.7	99.7	73.4	73.2	73.2	73.2	73.4	73.4	73.2	73.2	73.5	73	73.1	73.2	73.4	73.2	73	73.4	73.2	73.4	73.1	73.2	73.2	73.4	73.2	73.2	73.1	73.4
	JX082119	99.9	99.7	99.9	99.9	99.9	99.6	99.7	99.7	99.6	99.7	99.7	99.7	99.7	99.3	99.7	100	99.9	99.7	99.7	99.7	99.7	99.7	73.2	73.1	73.1	73.1	73.2	73.2	73.1	73.1	73.4	72.8	73	73.1	73.2	73.1	72.8	73.2	73.1	73.2	73	73.1	73.1	73.2	73.1	73.1	73	73.2
	JX082120	100	99.9	100	100	100	99.7	99.9	99.9	99.7	99.9	99.9	99.9	99.9	99.5	99.9	99.9	100	99.9	99.9	99.9	99.9	99.9	73.4	73.2	73.2	73.2	73.4	73.4	73.2	73.2	73.5	73	73.1	73.2	73.4	73.2	73	73.4	73.2	73.4	73.1	73.2	73.2	73.4	73.2	73.2	73.1	73.4
	JX082121	99.9	99.7	99.9	99.9	99.9	99.6	99.7	99.7	99.6	99.7	99.7	99.7	99.7	99.3	99.7	99.7	99.9	100	99.7	99.7	99.7	99.7	73.2	73.1	73.1	73.1	73.2	73.2	73.1	73.1	73.4	72.8	73	73.1	73.2	73.1	72.8	73.2	73.1	73.2	73	73.1	73.1	73.2	73.1	73.1	73	73.2
	JX082122	99.9	99.7	99.9	99.9	99.9	99.6	99.7	99.7	99.6	99.7	99.7	99.7	99.7	99.3	99.7	99.7	99.9	99.7	100	99.7	99.7	99.7	73.2	73.1	73.1	73.1	73.2	73.2	73.1	73.1	73.4	72.8	73	73.1	73.2	73.1	72.8	73.2	73.1	73.2	73	73.1	73.1	73.2	73.1	73.1	73	73.2
	JX082123	99.9	99.7	99.9	99.9	99.9	99.6	99.7	99.7	99.6	99.7	99.7	99.7	99.7	99.3	99.7	99.7	99.9	99.7	99.7	100	99.7	99.7	73.2	73.1	73.1	73.1	73.2	73.2	73.1	73.1	73.4	72.8	73	73.1	73.2	73.1	72.8	73.2	73.1	73.2	73	73.1	73.1	73.2	73.1	73.1	73	73.2
	JX082124	99.9	99.7	99.9	99.9	99.9	99.6	99.7	99.7	99.6	99.7	99.7	99.7	99.7	99.3	99.7	99.7	99.9	99.7	99.7	99.7	100	99.7	73.2	73.1	73.1	73.1	73.2	73.2	73.1	73.1	73.4	72.8	73	73.1	73.2	73.1	72.8	73.2	73.1	73.2	73	73.1	73.1	73.2	73.1	73.1	73	73.2
	JX082125	99.9	99.7	99.9	99.9	99.9	99.6	99.7	99.7	99.6	99.7	99.7	99.7	99.7	99.3	99.7	99.7	99.9	99.7	99.7	99.7	99.7	100	73.2	73.1	73.1	73.1	73.2	73.2	73.1	73.1	73.4	72.8	73	73.1	73.2	73.1	72.8	73.2	73.1	73.2	73	73.1	73.1	73.2	73.1	73.1	73	73.2
	JX082126	73.4	73.4	73.4	73.4	73.4	73.4	73.2	73.2	73.1	73.2	73.2	73.2	73.2	72.8	73.4	73.2	73.4	73.2	73.2	73.2	73.2	73.2	100	99.9	99.9	99.9	100	99.9	99.9	99.9	99.9	99.5	99.5	99.9	100	99.7	99.6	100	99.9	100	99.7	99.9	99.9	100	93	93	92.9	93.2
	JX082127	73.2	73.2	73.2	73.2	73.2	73.2	73.1	73.1	73	73.1	73.1	73.1	73.1	72.7	73.2	73.1	73.2	73.1	73.1	73.1	73.1	73.1	99.9	100	99.7	99.7	99.9	99.7	99.7	99.7	99.7	99.3	99.3	99.7	99.9	99.6	99.5	99.9	99.7	99.9	99.6	99.7	99.7	99.9	92.9	92.9	92.8	93
	JX082128	73.2	73.2	73.2	73.2	73.2	73.2	73.1	73.1	73	73.1	73.1	73.1	73.1	72.7	73.2	73.1	73.2	73.1	73.1	73.1	73.1	73.1	99.9	99.7	100	99.7	99.9	99.7	99.7	99.7	99.7	99.3	99.3	99.7	99.9	99.6	99.5	99.9	99.7	99.9	99.6	99.7	99.7	99.9	92.9	92.9	92.8	93
	JX082129	73.2	73.2	73.2	73.2	73.2	73.2	73.1	73.1	73	73.1	73.1	73.1	73.1	72.7	73.2	73.1	73.2	73.1	73.1	73.1	73.1	73.1	99.9	99.7	99.7	100	99.9	99.7	99.7	99.7	99.7	99.3	99.3	99.7	99.9	99.6	99.5	99.9	99.7	99.9	99.6	99.7	99.7	99.9	92.9	92.9	92.8	93
	JX082130	73.4	73.4	73.4	73.4	73.4	73.4	73.2	73.2	73.1	73.2	73.2	73.2	73.2	72.8	73.4	73.2	73.4	73.2	73.2	73.2	73.2	73.2	100	99.9	99.9	99.9	100	99.9	99.9	99.9	99.9	99.5	99.5	99.9	100	99.7	99.6	100	99.9	100	99.7	99.9	99.9	100	93	93	92.9	93.2
	JX082131	73.4	73.4	73.4	73.4	73.4	73.4	73.2	73.2	73.1	73.2	73.2	73.2	73.2	72.8	73.4	73.2	73.4	73.2	73.2	73.2	73.2	73.2	99.9	99.7	99.7	99.7	99.9	100	99.7	99.7	99.7	99.3	99.3	99.7	99.9	99.6	99.5	99.9	99.7	99.9	99.6	99.7	99.7	99.9	92.9	92.9	92.8	93
	JX082132	73.2	73.2	73.2	73.2	73.2	73.2	73.1	73.1	73	73.1	73.1	73.1	73.1	72.7	73.2	73.1	73.2	73.1	73.1	73.1	73.1	73.1	99.9	99.7	99.7	99.7	99.9	99.7	100	99.7	99.7	99.3	99.3	99.7	99.9	99.6	99.5	99.9	99.7	99.9	99.6	99.7	99.7	99.9	92.9	92.9	92.8	93
P.duboscqui	JX082133	73.2	73.2	73.2	73.2	73.2	73.2	73.1	73.1	73	73.1	73.1	73.1	73.1	72.7	73.2	73.1	73.2	73.1	73.1	73.1	73.1	73.1	99.9	99.7	99.7	99.7	99.9	99.7	99.7	100	99.7	99.3	99.3	99.7	99.9	99.6	99.5	99.9	99.7	99.9	99.6	99.7	99.7	99.9	92.9	92.9	92.8	93
	JX082134	73.5	73.5	73.5	73.5	73.5	73.5	73.4	73.4	73.2	73.4	73.4	73.4	73.4	73	73.5	73.4	73.5	73.4	73.4	73.4	73.4	73.4	99.9	99.7	99.7	99.7	99.9	99.7	99.7	99.7	100	99.3	99.3	99.7	99.9	99.6	99.5	99.9	99.7	99.9	99.6	99.7	99.7	99.9	93.2	93.2	93	93.3
	JX082135	73	73	73	73	73	73	72.8	72.8	72.7	72.8	73	72.8	72.8	72.4	73	72.8	73	72.8	72.8	72.8	72.8	72.8	99.5	99.3	99.3	99.3	99.5	99.3	99.3	99.3	99.3	100	99	99.3	99.5	99.2	99.1	99.5	99.3	99.5	99.2	99.3	99.3	99.5	92.7	92.7	92.5	92.8
	JX082136	73.1	73.1	73.1	73.1	73.1	73.1	73	73	72.8	73	73	73	73	72.6	73.1	73	73.1	73	73	73	73	73	99.5	99.3	99.3	99.3	99.5	99.3	99.3	99.3	99.3	99	100	99.3	99.5	99.2	99.1	99.5	99.3	99.5	99.2	99.3	99.3	99.5	92.5	92.5	92.4	92.7
	JX082137	73.2	73.2	73.2	73.2	73.2	73.2	73.1	73.1	73	73.1	73.1	73.1	73.1	72.7	73.2	73.1	73.2	73.1	73.1	73.1	73.1	73.1	99.9	99.7	99.7	99.7	99.9	99.7	99.7	99.7	99.7	99.3	99.3	100	99.9	99.6	99.5	99.9	99.7	99.9	99.6	99.7	99.7	99.9	93	93	92.9	93.2
	JX082138	73.4	73.4	73.4	73.4	73.4	73.4	73.2	73.2	73.1	73.2	73.2	73.2	73.2	72.8	73.4	73.2	73.4	73.2	73.2	73.2	73.2	73.2	100	99.9	99.9	99.9	100	99.9	99.9	99.9	99.9	99.5	99.5	99.9	100	99.7	99.6	100	99.9	100	99.7	99.9	99.9	100	93	93	92.9	93.2
	JX082139	73.2	73.2	73.2	73.2	73.2	73.2	73.1	73.1	73	73.1	73.1	73.1	73.1	72.7	73.2	73.1	73.2	73.1	73.1	73.1	73.1	73.1	99.7	99.6	99.6	99.6	99.7	99.6	99.6	99.6	99.6	99.2	99.2	99.6	99.7	100	99.3	99.7	99.6	99.7	99.5	99.6	99.6	99.7	92.8	92.8	92.7	92.9
	JX082140	73	73	73	73	73	73	72.8	72.8	72.7	72.8	72.8	72.8	72.8	72.4	73	72.8	73	72.8	72.8	72.8	72.8	72.8	99.6	99.5	99.5	99.5	99.6	99.5	99.5	99.5	99.5	99.1	99.1	99.5	99.6	99.3	100	99.6	99.5	99.6	99.3	99.5	99.5	99.6	92.7	92.7	92.5	92.8
	JX082141	73.4	73.4	73.4	73.4	73.4	73.4	73.2	73.2	73.1	73.2	73.2	73.2	73.2	72.8	73.4	73.2	73.4	73.2	73.2	73.2	73.2	73.2	100	99.9	99.9	99.9	100	99.9	99.9	99.9	99.9	99.5	99.5	99.9	100	99.7	99.6	100	99.9	100	99.7	99.9	99.9	100	93	93	92.9	93.2
	JX082142	73.2	73.2	73.2	73.2	73.2	73.2	73.1	73.1	73	73.1	73.1	73.1	73.1	72.7	73.2	73.1	73.2	73.1	73.1	73.1	73.1	73.1	99.9	99.7	99.7	99.7	99.9	99.7	99.7	99.7	99.7	99.3	99.3	99.7	99.9	99.6	99.5	99.9	100	99.9	99.6	99.7	99.7	99.9	92.9	92.9	92.8	93
	JX082143	73.4	73.4	73.4	73.4	73.4	73.4	73.2	73.2	73.1	73.2	73.2	73.2	73.2	72.8	73.4	73.2	73.4	73.2	73.2	73.2	73.2	73.2	100	99.9	99.9	99.9	100	99.9	99.9	99.9	99.9	99.5	99.5	99.9	100	99.7	99.6	100	99.9	100	99.7	99.9	99.9	100	93	93	92.9	93.2
	JX082144	73.1	73.1	73.1	73.1	73.1	73.1	73	73	72.8	73	73	73	73	72.6	73.1	73	73.1	73	73	73	73	73	99.7	99.6	99.6	99.6	99.7	99.6	99.6	99.6	99.6	99.2	99.2	99.6	99.7	99.5	99.3	99.7	99.6	99.7	100	99.6	99.6	99.7	92.8	92.8	92.7	92.9
	JX082145	73.2	73.2	73.2	73.2	73.2	73.2	73.1	73.1	73	73.1	73.1	73.1	73.1	72.7	73.2	73.1	73.2	73.1	73.1	73.1	73.1	73.1	99.9	99.7	99.7	99.7	99.9	99.7	99.7	99.7	99.7	99.3	99.3	99.7	99.9	99.6	99.5	99.9	99.7	99.9	99.6	100	99.7	99.9	92.9	92.9	92.8	93
	JX082146	73.2	73.2	73.2	73.2	73.2	73.2	73.1	73.1	73	73.1	73.1	73.1	73.1	72.7	73.2	73.1	73.2	73.1	73.1	73.1	73.1	73.1	99.9	99.7	99.7	99.7	99.9	99.7	99.7	99.7	99.7	99.3	99.3	99.7	99.9	99.6	99.5	99.9	99.7	99.9	99.6	99.7	100	99.9	92.9	92.9	92.8	93
	JX082147	73.4	73.4	73.4	73.4	73.4	73.4	73.2	73.2	73.1	73.2	73.2	73.2	73.2	72.8	73.4	73.2	73.4	73.2	73.2	73.2	73.2	73.2	100	99.9	99.9	99.9	100	99.9	99.9	99.9	99.9	99.5	99.5	99.9	100	99.7	99.6	100	99.9	100	99.7	99.9	99.9	100	93	93	92.9	93.2
	JX082148	73.2	73.2	73.2	73.2	73.2	73	73.1	73.1	73	73.1	73.1	73.1	73.1	72.7	73.2	73.1	73.2	73.1	73.1	73.1	73.1	73.1	93	92.9	92.9	92.9	93	92.9	92.9	92.9	93.2	92.7	92.5	93	93	92.8	92.7	93	92.9	93	92.8	92.9	92.9	93	100	100	99.9	99.9
	JX082149	73.2	73.2	73.2	73.2	73.2	73	73.1	73.1	73	73.1	73.1	73.1	73.1	72.7	73.2	73.1	73.2	73.1	73.1	73.1	73.1	73.1	93	92.9	92.9	92.9	93	92.9	92.9	92.9	93.2	92.7	92.5	93	93	92.8	92.7	93	92.9	93	92.8	92.9	92.9	93	100	100	99.9	99.9
	JX082150	73.1	73.1	73.1	73.1	73.1	72.8	73	73	72.8	73	73	73	73	72.6	73.1	73	73.1	73	73	73	73	73	92.9	92.8	92.8	92.8	92.9	92.8	92.8	92.8	93	92.5	92.4	92.9	92.9	92.7	92.5	92.9	92.8	92.9	92.7	92.8	92.8	92.9	99.9	99.9	100	99.7
	JX082151	73.4	73.4	73.4	73.4	73.4	73.1	73.2	73.2	73.1	73.2	73.2	73.2	73.2	72.8	73.4	73.2	73.4	73.2	73.2	73.2	73.2	73.2	93.2	93	93	93	93.2	93	93	93	93.3	92.8	92.7	93.2	93.2	92.9	92.8	93.2	93	93.2	92.9	93	93	93.2	99.9	99.9	99.7	100
	JX082152	73.1	73.1	73.1	73.1	73.1	72.8	73	73	72.8	73	73	73	73	72.6	73.1	73	73.1	73	73	73	73	73	92.9	92.8	92.8	92.8	92.9	92.8	92.8	92.8	93	92.5	92.4	92.9	92.9	92.7	92.5	92.9	92.8	92.9	92.7	92.8	92.8	92.9	99.9	99.9	99.7	99.7
Parameicum sp.	JX082153	73.2	73.2	73.2	73.2	73.2	73	73.1	73.1	73	73.1	73.1	73.1	73.1	72.7	73.2	73.1	73.2	73.1	73.1	73.1	73.1	73.1	93	92.9	92.9	92.9	93	92.9	92.9	92.9	93.2	92.7	92.5	93	93	92.8	92.7	93	92.9	93	92.8	92.9	92.9	93	100	100	99.9	99.9
	JX082154	73.4	73.4	73.4	73.4	73.4	73.1	73.2	73.2	73.1	73.2	73.2	73.2	73.2	72.8	73.4	73.2	73.4	73.2	73.2	73.2	73.2	73.2	93.2	93	93	93	93.2	93	93	93	93.3	92.8	92.7	93.2	93.2	92.9	92.8	93.2	93	93.2	92.9	93	93	93.2	99.9	99.9	99.7	100
	JX082155	73.2	73.2	73.2	73.2	73.2	73	73.1	73.1	73	73.1	73.1	73.1	73.1	72.7	73.2	73.1	73.2	73.1	73.1	73.1	73.1	73.1	92.9	92.8	92.8	92.8	92.9	92.8	92.8	92.8	93	92.5	92.4	92.9	92.9	92.7	92.5	92.9	92.8	92.9	92.7	92.8	92.8	92.9	99.9	99.9	99.7	99.7
	JX082156	73.1	73.1	73.1	73.1	73.1	72.8	73	73	72.8	73	73	73	73	72.6	73.1	73	73.1	73	73	73	73	73	92.8	92.7	92.7	92.7	92.8	92.7	92.7	92.7	92.9	92.4	92.3	92.8	92.8	92.5	92.4	92.8	92.7	92.8	92.5	92.7	92.7	92.8	99.7	99.7	99.6	99.6
	JX082157	72.8	72.8	72.8	72.8	72.8	72.6	72.7	72.7	72.6	72.7	72.7	72.7	72.7	72.3	72.8	72.7	72.8	72.7	72.7	72.7	72.7	72.7	92.7	92.5	92.5	92.5	92.7	92.5	92.5	92.5	92.8	92.3	92.1	92.7	92.7	92.4	92.3	92.7	92.5	92.7	92.4	92.5	92.5	92.7	99.6	99.6	99.5	99.5
	JX082158	73.2	73.2	73.2	73.2	73.2	73	73.1	73.1	73	73.1	73.1	73.1	73.1	72.7	73.2	73.1	73.2	73.1	73.1	73.1	73.1	73.1	93	92.9	92.9	92.9	93	92.9	92.9	92.9	93.2	92.7	92.5	93	93	92.8	92.7	93	92.9	93	92.8	92.9	92.9	93	100	100	99.9	99.9
	JX082159	73.2	73.2	73.2	73.2	73.2	73	73.1	73.1	73	73.1	73.1	73.1	73.1	72.7	73.2	73.1	73.2	73.1	73.1	73.1	73.1	73.1	93	92.9	92.9	92.9	93	92.9	92.9	92.9	93.2	92.7	92.5	93	93	92.8	92.7	93	92.9	93	92.8	92.9	92.9	93	100	100	99.9	99.9
Table S5.The sequence similarity of the newly sequenced species.
		JX082064	JX082065	JX082066	JX082067	JX082068	JX082069	JX082070	JX082071	JX082072	JX082073	JX082074	JX082075	JX082076	JX082077	JX082078	JX082079	JX082080	JX082081	JX082082	JX082083	JX082084	JX082085	JX082086	JX082087	JX082088	JX082089	JX082090	JX082091	JX082092	JX082093	JX082094	JX082095	JX082096	JX082097	JX082098	JX082099	JX082100	JX082101	JX082102	JX082103	JX082104	JX082105	JX082106	JX082107	JX082108	JX082109	JX082110	JX082111
	JX082064	100	99.4	99.3	99	99.1	99.1	98.9	99.5	99.4	99.3	99	99.3	99.3	99.1	99.3	99.1	99	99	99.1	98.9	99.1	99.6	99.1	99.1	99.1	99.4	99.4	99.5	99.3	99.5	99.1	99.3	98.9	99	98.9	98.9	98.6	98.8	99.1	99.3	76.5	76.2	76.7	76.5	76.5	76.6	76.5	76.8
	JX082065	99.4	100	99.6	99.3	99.3	99	99.3	99.6	99.5	99.6	99.4	99.3	99.4	99.1	99.3	99.1	99.1	99.1	99.8	99.3	99.5	99.8	99.5	99.3	99.5	99.5	99.6	99.8	99.5	99.4	99.5	99.3	99.3	99	98.9	99.3	98.9	99	99.3	99.4	76.8	76.5	76.6	76.8	76.8	76.6	76.3	76.7
	JX082066	99.3	99.6	100	99.4	99.4	98.9	99.1	99.8	99.6	99.5	99	99.1	99.3	99	99.1	99.3	99.3	99.3	99.6	99.1	99.4	99.6	99.4	99.1	99.4	99.6	99.5	99.6	99.4	99.3	99.4	99.1	98.9	98.9	99	99.4	98.6	99.1	98.9	99.3	76.7	76.3	76.5	76.7	76.7	76.2	76.2	76.3
	JX082067	99	99.3	99.4	100	99.1	98.6	99	99.5	99.3	99.3	98.9	99	99	98.8	98.9	99.1	99	99	99.3	98.8	99.3	99.4	99.3	99.1	99.3	99.4	99.4	99.5	99.1	99.3	99	98.9	98.8	98.6	98.8	99	98.4	99	98.6	99	76.6	76.5	76.5	76.6	76.6	76.2	76.5	76.3
	JX082068	99.1	99.3	99.4	99.1	100	98.8	99.1	99.6	99.5	99.6	99	99.1	99.1	99.1	99	99	99.4	99.4	99.3	98.8	99.3	99.5	99.3	99.3	99.3	99.8	99.3	99.4	99.3	99.4	99	99	98.6	98.8	99.1	99	98.5	99.1	99	99.1	76.5	76.5	76.7	76.5	76.5	76.2	76.2	76.6
	JX082069	99.1	99	98.9	98.6	98.8	100	98.5	99.1	99	98.9	98.6	99.4	99.6	99.5	99.6	99.5	99.4	99.4	98.8	99.3	98.8	99.3	98.8	98.8	98.8	99	99	99.1	98.9	99.1	99.5	99.6	99.3	99.4	99.3	99.3	99	99.1	99.5	99.6	76.1	75.8	76.3	76.1	76.1	76.2	76.1	76.2
	JX082070	98.9	99.3	99.1	99	99.1	98.5	100	99.3	99.4	99.5	99.4	99.1	98.8	99	98.9	99	99	99	99.3	98.5	99	99.1	99	98.9	99	99.4	99.1	99.3	99.4	99.1	98.8	98.9	99	98.6	99	98.8	98.6	99.3	99	98.8	76.3	76.5	76.2	76.3	76.3	76.2	76.1	76.5
	JX082071	99.5	99.6	99.8	99.5	99.6	99.1	99.3	100	99.6	99.8	99.1	99.3	99.5	99.3	99.4	99.4	99.5	99.5	99.6	99.1	99.4	99.9	99.4	99.4	99.4	99.9	99.6	99.8	99.6	99.5	99.4	99.4	99	99.1	99.3	99.4	98.9	99.3	99.1	99.5	76.7	76.5	76.7	76.7	76.7	76.5	76.5	76.6
	JX082072	99.4	99.5	99.6	99.3	99.5	99	99.4	99.6	100	99.6	99.3	99.5	99.1	99.3	99.1	99.4	99.4	99.4	99.5	99	99.5	99.5	99.5	99.3	99.5	99.8	99.4	99.5	99.4	99.6	99.3	99.1	98.9	98.9	99.3	99.3	98.6	99.3	99.3	99.1	76.6	76.5	76.6	76.6	76.6	76.2	76.3	76.7
	JX082073	99.3	99.6	99.5	99.3	99.6	98.9	99.5	99.8	99.6	100	99.4	99.3	99.3	99.3	99.1	99.1	99.5	99.5	99.6	98.9	99.4	99.6	99.4	99.4	99.4	99.9	99.4	99.5	99.6	99.5	99.1	99.1	99	98.9	99.3	99.1	98.9	99.3	99.4	99.3	76.7	76.7	76.7	76.7	76.7	76.5	76.5	76.8
	JX082074	99	99.4	99	98.9	99	98.6	99.4	99.1	99.3	99.4	100	99.3	98.9	99.1	99	98.9	98.9	98.9	99.1	98.6	99.1	99.3	99.1	99	99.1	99.3	99.3	99.4	99.3	99.3	98.9	99	99.1	98.8	98.9	98.6	98.6	98.9	99.1	98.9	76.2	76.3	76.3	76.2	76.2	76.3	76	76.6
	JX082075	99.3	99.3	99.1	99	99.1	99.4	99.1	99.3	99.5	99.3	99.3	100	99.5	99.6	99.5	99.6	99.5	99.5	99	99.3	99.3	99.4	99.3	99.1	99.3	99.4	99.4	99.5	99	99.5	99.5	99.5	99.4	99.3	99.4	99.3	98.9	99.5	99.6	99.5	76.1	76.2	76.5	76.1	76.1	76.1	76	76.6
	JX082076	99.3	99.4	99.3	99	99.1	99.6	98.8	99.5	99.1	99.3	98.9	99.5	100	99.8	99.9	99.6	99.8	99.8	99.1	99.6	99.1	99.6	99.1	99.1	99.1	99.4	99.4	99.5	99.1	99.3	99.9	99.9	99.5	99.6	99.5	99.6	99.3	99.5	99.6	100	76.5	76.2	76.7	76.5	76.5	76.5	76.2	76.3
P.caudatum	JX082077	99.1	99.1	99	98.8	99.1	99.5	99	99.3	99.3	99.3	99.1	99.6	99.8	100	99.9	99.5	99.8	99.8	98.9	99.4	99.1	99.4	99.1	99.1	99.1	99.4	99.1	99.3	99.1	99.4	99.6	99.9	99.5	99.6	99.8	99.4	99.3	99.5	99.8	99.8	76.2	76.2	76.7	76.2	76.2	76.5	76.1	76.5
	JX082078	99.3	99.3	99.1	98.9	99	99.6	98.9	99.4	99.1	99.1	99	99.5	99.9	99.9	100	99.6	99.6	99.6	99	99.5	99	99.5	99	99	99	99.3	99.3	99.4	99.3	99.3	99.8	100	99.6	99.8	99.6	99.5	99.4	99.4	99.6	99.9	76.3	76.1	76.6	76.3	76.3	76.6	76.2	76.3
	JX082079	99.1	99.1	99.3	99.1	99	99.5	99	99.4	99.4	99.1	98.9	99.6	99.6	99.5	99.6	100	99.6	99.6	99.1	99.4	98.9	99.3	98.9	98.8	98.9	99.3	99.3	99.4	99.1	99.1	99.6	99.6	99.5	99.4	99.5	99.6	99.1	99.6	99.5	99.6	76.5	76.3	76.3	76.5	76.5	76.2	76.3	76.2
	JX082080	99	99.1	99.3	99	99.4	99.4	99	99.5	99.4	99.5	98.9	99.5	99.8	99.8	99.6	99.6	100	100	99.1	99.4	99.1	99.4	99.1	99.1	99.1	99.6	99.1	99.3	99.1	99.3	99.6	99.6	99.3	99.4	99.8	99.6	99.1	99.8	99.6	99.8	76.5	76.5	76.7	76.5	76.5	76.2	76.2	76.3
	JX082081	99	99.1	99.3	99	99.4	99.4	99	99.5	99.4	99.5	98.9	99.5	99.8	99.8	99.6	99.6	100	100	99.1	99.4	99.1	99.4	99.1	99.1	99.1	99.6	99.1	99.3	99.1	99.3	99.6	99.6	99.3	99.4	99.8	99.6	99.1	99.8	99.6	99.8	76.5	76.5	76.7	76.5	76.5	76.2	76.2	76.3
	JX082082	99.1	99.8	99.6	99.3	99.3	98.8	99.3	99.6	99.5	99.6	99.1	99	99.1	98.9	99	99.1	99.1	99.1	100	99	99.3	99.5	99.3	99	99.3	99.5	99.4	99.5	99.5	99.1	99.3	99	99	98.8	98.9	99.3	98.8	99	99	99.1	76.8	76.5	76.3	76.8	76.8	76.3	76.3	76.5
	JX082083	98.9	99.3	99.1	98.8	98.8	99.3	98.5	99.1	99	98.9	98.6	99.3	99.6	99.4	99.5	99.4	99.4	99.4	99	100	99	99.3	99	98.8	99	99	99.1	99.3	98.8	98.9	99.8	99.5	99.3	99.3	99.1	99.5	98.9	99.3	99.3	99.6	76.5	76.1	76.5	76.5	76.5	76.2	76	76.1
	JX082084	99.1	99.5	99.4	99.3	99.3	98.8	99	99.4	99.5	99.4	99.1	99.3	99.1	99.1	99	98.9	99.1	99.1	99.3	99	100	99.5	100	99.5	100	99.5	99.4	99.5	99	99.6	99.3	99	98.8	98.8	98.9	99	98.4	99	99	99.1	76.6	76.5	76.8	76.6	76.6	76.3	76.3	76.7
	JX082085	99.6	99.8	99.6	99.4	99.5	99.3	99.1	99.9	99.5	99.6	99.3	99.4	99.6	99.4	99.5	99.3	99.4	99.4	99.5	99.3	99.5	100	99.5	99.5	99.5	99.8	99.8	99.9	99.5	99.6	99.5	99.5	99.1	99.3	99.1	99.3	98.9	99.1	99.3	99.6	76.6	76.3	76.8	76.6	76.6	76.6	76.3	76.7
	JX082086	99.1	99.5	99.4	99.3	99.3	98.8	99	99.4	99.5	99.4	99.1	99.3	99.1	99.1	99	98.9	99.1	99.1	99.3	99	100	99.5	100	99.5	100	99.5	99.4	99.5	99	99.6	99.3	99	98.8	98.8	98.9	99	98.4	99	99	99.1	76.6	76.5	76.8	76.6	76.6	76.3	76.3	76.7
	JX082087	99.1	99.3	99.1	99.1	99.3	98.8	98.9	99.4	99.3	99.4	99	99.1	99.1	99.1	99	98.8	99.1	99.1	99	98.8	99.5	99.5	99.5	100	99.5	99.5	99.3	99.4	99	99.6	99	99	98.6	98.8	98.9	98.9	98.4	98.9	99	99.1	76.1	76.1	76.6	76.1	76.1	76.1	76.1	76.5
	JX082088	99.1	99.5	99.4	99.3	99.3	98.8	99	99.4	99.5	99.4	99.1	99.3	99.1	99.1	99	98.9	99.1	99.1	99.3	99	100	99.5	100	99.5	100	99.5	99.4	99.5	99	99.6	99.3	99	98.8	98.8	98.9	99	98.4	99	99	99.1	76.6	76.5	76.8	76.6	76.6	76.3	76.3	76.7
	JX082089	99.4	99.5	99.6	99.4	99.8	99	99.4	99.9	99.8	99.9	99.3	99.4	99.4	99.4	99.3	99.3	99.6	99.6	99.5	99	99.5	99.8	99.5	99.5	99.5	100	99.5	99.6	99.5	99.6	99.3	99.3	98.9	99	99.4	99.3	98.8	99.4	99.3	99.4	76.6	76.6	76.8	76.6	76.6	76.3	76.3	76.7
	JX082090	99.4	99.6	99.5	99.4	99.3	99	99.1	99.6	99.4	99.4	99.3	99.4	99.4	99.1	99.3	99.3	99.1	99.1	99.4	99.1	99.4	99.8	99.4	99.3	99.4	99.5	100	99.9	99.3	99.4	99.4	99.3	99.1	99	98.9	99.1	98.6	99.1	99	99.4	76.5	76.3	76.6	76.5	76.5	76.3	76.1	76.5
	JX082091	99.5	99.8	99.6	99.5	99.4	99.1	99.3	99.8	99.5	99.5	99.4	99.5	99.5	99.3	99.4	99.4	99.3	99.3	99.5	99.3	99.5	99.9	99.5	99.4	99.5	99.6	99.9	100	99.4	99.5	99.5	99.4	99.3	99.1	99	99.3	98.8	99.3	99.1	99.5	76.6	76.5	76.7	76.6	76.6	76.5	76.2	76.6
	JX082092	99.3	99.5	99.4	99.1	99.3	98.9	99.4	99.6	99.4	99.6	99.3	99	99.1	99.1	99.3	99.1	99.1	99.1	99.5	98.8	99	99.5	99	99	99	99.5	99.3	99.4	100	99.3	99	99.3	99.1	99	99.1	99	99	98.9	99.1	99.1	76.6	76.3	76.3	76.6	76.6	76.6	76.5	76.6
	JX082093	99.5	99.4	99.3	99.3	99.4	99.1	99.1	99.5	99.6	99.5	99.3	99.5	99.3	99.4	99.3	99.1	99.3	99.3	99.1	98.9	99.6	99.6	99.6	99.6	99.6	99.6	99.4	99.5	99.3	100	99.1	99.3	98.9	99	99.1	98.9	98.6	99	99.4	99.3	76.2	76.2	76.7	76.2	76.2	76.3	76.5	76.8
	JX082094	99.1	99.5	99.4	99	99	99.5	98.8	99.4	99.3	99.1	98.9	99.5	99.9	99.6	99.8	99.6	99.6	99.6	99.3	99.8	99.3	99.5	99.3	99	99.3	99.3	99.4	99.5	99	99.1	100	99.8	99.5	99.5	99.4	99.8	99.1	99.5	99.5	99.9	76.6	76.2	76.6	76.6	76.6	76.3	76.1	76.2
	JX082095	99.3	99.3	99.1	98.9	99	99.6	98.9	99.4	99.1	99.1	99	99.5	99.9	99.9	100	99.6	99.6	99.6	99	99.5	99	99.5	99	99	99	99.3	99.3	99.4	99.3	99.3	99.8	100	99.6	99.8	99.6	99.5	99.4	99.4	99.6	99.9	76.3	76.1	76.6	76.3	76.3	76.6	76.2	76.3
	JX082096	98.9	99.3	98.9	98.8	98.6	99.3	99	99	98.9	99	99.1	99.4	99.5	99.5	99.6	99.5	99.3	99.3	99	99.3	98.8	99.1	98.8	98.6	98.8	98.9	99.1	99.3	99.1	98.9	99.5	99.6	100	99.4	99.3	99.3	99.3	99.3	99.5	99.5	76.3	76.2	76.2	76.3	76.3	76.5	76.1	76.2
	JX082097	99	99	98.9	98.6	98.8	99.4	98.6	99.1	98.9	98.9	98.8	99.3	99.6	99.6	99.8	99.4	99.4	99.4	98.8	99.3	98.8	99.3	98.8	98.8	98.8	99	99	99.1	99	99	99.5	99.8	99.4	100	99.4	99.3	99.1	99.1	99.4	99.6	76.1	75.8	76.3	76.1	76.1	76.3	76	76.1
	JX082098	98.9	98.9	99	98.8	99.1	99.3	99	99.3	99.3	99.3	98.9	99.4	99.5	99.8	99.6	99.5	99.8	99.8	98.9	99.1	98.9	99.1	98.9	98.9	98.9	99.4	98.9	99	99.1	99.1	99.4	99.6	99.3	99.4	100	99.4	99.1	99.5	99.5	99.5	76.2	76.2	76.5	76.2	76.2	76.2	76.1	76.2
	JX082099	98.9	99.3	99.4	99	99	99.3	98.8	99.4	99.3	99.1	98.6	99.3	99.6	99.4	99.5	99.6	99.6	99.6	99.3	99.5	99	99.3	99	98.9	99	99.3	99.1	99.3	99	98.9	99.8	99.5	99.3	99.3	99.4	100	99	99.5	99.3	99.6	76.6	76.2	76.3	76.6	76.6	76.1	76.1	76
	JX082100	98.6	98.9	98.6	98.4	98.5	99	98.6	98.9	98.6	98.9	98.6	98.9	99.3	99.3	99.4	99.1	99.1	99.1	98.8	98.9	98.4	98.9	98.4	98.4	98.4	98.8	98.6	98.8	99	98.6	99.1	99.4	99.3	99.1	99.1	99	100	98.9	99.3	99.3	76.1	75.8	76	76.1	76.1	76.2	76	76
	JX082101	98.8	99	99.1	99	99.1	99.1	99.3	99.3	99.3	99.3	98.9	99.5	99.5	99.5	99.4	99.6	99.8	99.8	99	99.3	99	99.1	99	98.9	99	99.4	99.1	99.3	98.9	99	99.5	99.4	99.3	99.1	99.5	99.5	98.9	100	99.4	99.5	76.3	76.5	76.5	76.3	76.3	76	76	76.1
	JX082102	99.1	99.3	98.9	98.6	99	99.5	99	99.1	99.3	99.4	99.1	99.6	99.6	99.8	99.6	99.5	99.6	99.6	99	99.3	99	99.3	99	99	99	99.3	99	99.1	99.1	99.4	99.5	99.6	99.5	99.4	99.5	99.3	99.3	99.4	100	99.6	76.3	76.3	76.6	76.3	76.3	76.5	76.3	76.7
	JX082103	99.3	99.4	99.3	99	99.1	99.6	98.8	99.5	99.1	99.3	98.9	99.5	100	99.8	99.9	99.6	99.8	99.8	99.1	99.6	99.1	99.6	99.1	99.1	99.1	99.4	99.4	99.5	99.1	99.3	99.9	99.9	99.5	99.6	99.5	99.6	99.3	99.5	99.6	100	76.5	76.2	76.7	76.5	76.5	76.5	76.2	76.3
	JX082104	76.5	76.8	76.7	76.6	76.5	76.1	76.3	76.7	76.6	76.7	76.2	76.1	76.5	76.2	76.3	76.5	76.5	76.5	76.8	76.5	76.6	76.6	76.6	76.1	76.6	76.6	76.5	76.6	76.6	76.2	76.6	76.3	76.3	76.1	76.2	76.6	76.1	76.3	76.3	76.5	100	99.6	99.5	100	100	99.4	99.5	99.4
	JX082105	76.2	76.5	76.3	76.5	76.5	75.8	76.5	76.5	76.5	76.7	76.3	76.2	76.2	76.2	76.1	76.3	76.5	76.5	76.5	76.1	76.5	76.3	76.5	76.1	76.5	76.6	76.3	76.5	76.3	76.2	76.2	76.1	76.2	75.8	76.2	76.2	75.8	76.5	76.3	76.2	99.6	100	99.5	99.6	99.6	99.1	99.3	99.4
	JX082106	76.7	76.6	76.5	76.5	76.7	76.3	76.2	76.7	76.6	76.7	76.3	76.5	76.7	76.7	76.6	76.3	76.7	76.7	76.3	76.5	76.8	76.8	76.8	76.6	76.8	76.8	76.6	76.7	76.3	76.7	76.6	76.6	76.2	76.3	76.5	76.3	76	76.5	76.6	76.7	99.5	99.5	100	99.5	99.5	99.4	99.3	99.6
	JX082107	76.5	76.8	76.7	76.6	76.5	76.1	76.3	76.7	76.6	76.7	76.2	76.1	76.5	76.2	76.3	76.5	76.5	76.5	76.8	76.5	76.6	76.6	76.6	76.1	76.6	76.6	76.5	76.6	76.6	76.2	76.6	76.3	76.3	76.1	76.2	76.6	76.1	76.3	76.3	76.5	100	99.6	99.5	100	100	99.4	99.5	99.4
	JX082108	76.5	76.8	76.7	76.6	76.5	76.1	76.3	76.7	76.6	76.7	76.2	76.1	76.5	76.2	76.3	76.5	76.5	76.5	76.8	76.5	76.6	76.6	76.6	76.1	76.6	76.6	76.5	76.6	76.6	76.2	76.6	76.3	76.3	76.1	76.2	76.6	76.1	76.3	76.3	76.5	100	99.6	99.5	100	100	99.4	99.5	99.4
	JX082109	76.6	76.6	76.2	76.2	76.2	76.2	76.2	76.5	76.2	76.5	76.3	76.1	76.5	76.5	76.6	76.2	76.2	76.2	76.3	76.2	76.3	76.6	76.3	76.1	76.3	76.3	76.3	76.5	76.6	76.3	76.3	76.6	76.5	76.3	76.2	76.1	76.2	76	76.5	76.5	99.4	99.1	99.4	99.4	99.4	100	99.3	99.4
	JX082110	76.5	76.3	76.2	76.5	76.2	76.1	76.1	76.5	76.3	76.5	76	76	76.2	76.1	76.2	76.3	76.2	76.2	76.3	76	76.3	76.3	76.3	76.1	76.3	76.3	76.1	76.2	76.5	76.5	76.1	76.2	76.1	76	76.1	76.1	76	76	76.3	76.2	99.5	99.3	99.3	99.5	99.5	99.3	100	99.4
	JX082111	76.8	76.7	76.3	76.3	76.6	76.2	76.5	76.6	76.7	76.8	76.6	76.6	76.3	76.5	76.3	76.2	76.3	76.3	76.5	76.1	76.7	76.7	76.7	76.5	76.7	76.7	76.5	76.6	76.6	76.8	76.2	76.3	76.2	76.1	76.2	76	76	76.1	76.7	76.3	99.4	99.4	99.6	99.4	99.4	99.4	99.4	100
	JX082112	76.2	76.3	76.5	76.3	76.5	75.8	76.1	76.5	76.6	76.5	76	76.1	76.2	76.2	76.1	76.2	76.5	76.5	76.3	76.2	76.6	76.3	76.6	76.1	76.6	76.6	76.2	76.3	76.1	76.2	76.3	76.1	75.8	75.8	76.2	76.3	75.6	76.3	76.1	76.2	99.5	99.4	99.5	99.5	99.5	98.9	99	99.1
	JX082113	76.6	76.5	76.3	76.5	76.2	76.2	76.2	76.5	76.3	76.2	76.3	76.3	76.5	76.5	76.6	76.5	76.2	76.2	76.2	76.3	76.5	76.6	76.5	76.1	76.5	76.3	76.6	76.7	76.3	76.3	76.5	76.6	76.5	76.3	76.2	76.2	76	76.2	76.2	76.5	99.4	99.3	99.5	99.4	99.4	99.4	99.1	99.3
P. nephridiatum	JX082114	76.8	76.7	76.6	76.6	76.8	76.5	76.3	76.8	76.7	76.8	76.5	76.6	76.8	76.8	76.7	76.5	76.8	76.8	76.5	76.6	77	77	77	76.7	77	77	76.7	76.8	76.5	76.8	76.7	76.7	76.3	76.5	76.6	76.5	76.1	76.6	76.7	76.8	99.4	99.4	99.9	99.4	99.4	99.3	99.1	99.5
	JX082115	76.3	76.6	76.2	76.3	76.3	76	76.3	76.3	76.3	76.6	76.5	76.3	76.3	76.3	76.2	76.2	76.3	76.3	76.3	76.2	76.6	76.5	76.6	76.2	76.6	76.5	76.5	76.6	76.2	76.3	76.3	76.2	76.3	76	76.1	76.1	75.8	76.3	76.5	76.3	99.5	99.6	99.6	99.5	99.5	99.3	99.1	99.5
	JX082116	76.5	76.3	76.2	76.3	76.3	76.1	76.3	76.3	76.5	76.3	76.5	76.5	76.3	76.6	76.5	76.3	76.3	76.3	76.1	76.2	76.6	76.5	76.6	76.2	76.6	76.5	76.5	76.6	76.2	76.5	76.3	76.5	76.3	76.2	76.3	76.1	75.8	76.3	76.3	76.3	99.3	99.4	99.6	99.3	99.3	99.3	99	99.4
	JX082117	76.2	76	76.1	76.1	76.1	75.8	75.8	76.3	76.1	76.1	75.7	75.7	76.1	76.1	76.2	76.1	76.1	76.1	76	75.8	76	76.2	76	75.7	76	76.2	76	76.1	76.2	76	76	76.2	75.8	76	76.1	76	75.7	75.8	75.8	76.1	99.1	98.9	99.1	99.1	99.1	99	99	98.9
	JX082118	76.5	76.6	76.2	76.2	76.5	76.1	76.2	76.5	76.3	76.7	76.3	76.2	76.5	76.5	76.3	76.1	76.5	76.5	76.3	76.2	76.6	76.6	76.6	76.3	76.6	76.6	76.3	76.5	76.3	76.5	76.3	76.3	76.2	76.1	76.2	76.1	76	76.2	76.6	76.5	99.5	99.5	99.8	99.5	99.5	99.4	99.3	99.6
	JX082119	76.5	76.5	76.1	76.2	76.2	76.1	76.3	76.2	76.5	76.5	76.5	76.5	76.2	76.3	76.2	76.3	76.2	76.2	76.2	76.1	76.5	76.3	76.5	76.1	76.5	76.3	76.3	76.5	76.2	76.5	76.2	76.2	76.3	76	76.1	76	75.8	76.2	76.6	76.2	99.4	99.5	99.5	99.4	99.4	99.3	99.3	99.6
	JX082120	76.5	76.7	76.3	76.5	76.5	76.1	76.5	76.5	76.5	76.7	76.6	76.5	76.5	76.5	76.3	76.3	76.5	76.5	76.5	76.3	76.7	76.6	76.7	76.3	76.7	76.6	76.6	76.7	76.3	76.5	76.5	76.3	76.5	76.1	76.2	76.2	76	76.5	76.6	76.5	99.6	99.8	99.8	99.6	99.6	99.4	99.3	99.6
	JX082121	76.5	76.2	76.3	76.6	76.3	76.1	76.1	76.6	76.3	76.3	76	76	76.3	76.3	76.5	76.3	76.3	76.3	76.2	76.1	76.5	76.5	76.5	76.2	76.5	76.5	76.2	76.3	76.5	76.5	76.2	76.5	76.1	76.2	76.3	76.2	76	76.1	76.1	76.3	99.4	99.1	99.4	99.4	99.4	99.3	99.5	99.1
	JX082122	76.2	76.3	76.2	76.5	76.5	75.8	76.2	76.5	76.3	76.7	76.1	76	76.2	76.2	76.1	76.1	76.5	76.5	76.3	76	76.6	76.3	76.6	76.3	76.6	76.6	76.1	76.2	76.3	76.5	76.1	76.1	76	75.8	76.2	76.1	75.8	76.2	76.3	76.2	99.5	99.5	99.5	99.5	99.5	99.1	99.5	99.4
	JX082123	76.6	76.2	76.1	76.1	76.3	76.2	76	76.3	76.5	76.3	76.1	76.3	76.3	76.5	76.3	76.2	76.3	76.3	76	76.1	76.5	76.5	76.5	76.3	76.5	76.5	76.2	76.3	76.1	76.6	76.2	76.3	76	76.1	76.2	76.2	75.7	76.1	76.5	76.3	99.1	99.1	99.6	99.1	99.1	99.1	99.1	99.5
	JX082124	76.3	76.3	76.5	76.3	76.2	76	76.1	76.5	76.5	76.2	76	76	76.2	76.2	76.3	76.3	76.2	76.2	76.3	76.2	76.3	76.3	76.3	76	76.3	76.3	76.2	76.3	76.3	76.1	76.3	76.3	76.1	76.1	76.2	76.6	75.8	76.1	76	76.2	99.5	99.1	99.3	99.5	99.5	99.1	99.1	99
	JX082125	76.5	76.3	76.5	76.5	76.7	76.1	76.2	76.7	76.6	76.7	76.1	76.2	76.5	76.5	76.3	76.3	76.7	76.7	76.3	76.2	76.6	76.6	76.6	76.3	76.6	76.8	76.3	76.5	76.3	76.5	76.3	76.3	76	76.1	76.5	76.3	75.8	76.5	76.3	76.5	99.5	99.5	99.8	99.5	99.5	99.1	99.3	99.4
	JX082126	76	76.3	76.2	76	76.6	75.8	76.2	76.5	76.3	76.7	76.1	76	76.2	76.2	76.1	76.1	76.5	76.5	76.3	76	76.3	76.3	76.3	76.1	76.3	76.6	76.1	76.2	76.3	76.2	76.1	76.1	76.1	76	76.2	76.1	75.8	76.2	76.3	76.2	74.3	74.5	74.3	74.3	74.3	74.2	74.1	74.2
	JX082127	76.1	76.2	76.1	75.8	76.2	76	76	76.3	76.2	76.3	75.8	75.8	76.1	76	76.1	76.2	76.1	76.1	76.2	75.8	76	76.2	76	75.7	76	76.2	76	76.1	76.3	76.1	76	76.1	76.1	76	76	76	75.8	75.8	76.2	76.1	74.2	74.1	74	74.2	74.2	74.2	74.2	74.1
	JX082128	76	75.8	76	75.7	76.3	75.8	75.8	76.2	76.3	76.2	75.7	76	76	76.1	76	76.1	76.2	76.2	75.8	75.7	76.1	76.1	76.1	76	76.1	76.3	75.8	76	76	76.2	75.8	76	75.7	75.8	76.1	76.1	75.5	76	76.1	76	73.8	74	74.1	73.8	73.8	73.8	73.8	74
	JX082129	75.7	76.2	76.2	76	76.1	75.6	76	76.2	76	76.2	75.8	75.7	76	75.7	75.8	76.1	76	76	76.2	75.8	76	76.1	76	75.7	76	76.1	76.1	76.2	76.1	75.7	76	75.8	76.1	75.7	75.7	76.2	75.6	76	75.8	76	74.2	74.2	73.8	74.2	74.2	74	73.8	73.7
	JX082130	76	76.3	76.2	76	76.6	75.8	76.2	76.5	76.3	76.7	76.1	76	76.2	76.2	76.1	76.1	76.5	76.5	76.3	76	76.3	76.3	76.3	76.1	76.3	76.6	76.1	76.2	76.3	76.2	76.1	76.1	76.1	76	76.2	76.1	75.8	76.2	76.3	76.2	74.3	74.5	74.3	74.3	74.3	74.2	74.1	74.2
	JX082131	76.2	76.5	76.3	76.2	76.3	76.1	76	76.5	76.2	76.2	76.1	76.2	76.5	76.2	76.3	76.3	76.2	76.2	76.2	76.3	76.5	76.6	76.5	76.1	76.5	76.3	76.6	76.7	76.1	76.2	76.5	76.3	76.3	76.2	76	76.2	75.7	76.2	76.1	76.5	74.2	74.2	74.3	74.2	74.2	74.2	73.8	74
P. duboscqui	JX082132	76	76.3	76.5	76.1	76.3	75.8	75.8	76.5	76.3	76.2	75.7	75.8	76.2	76	76.1	76.2	76.2	76.2	76.3	76.2	76.3	76.3	76.3	75.8	76.3	76.3	76.2	76.3	76.1	76	76.3	76.1	76	76	76	76.3	75.6	76.1	75.8	76.2	74.3	74.1	74.1	74.3	74.3	74	73.8	73.7
	JX082133	75.8	76.1	76.2	75.8	76.3	75.7	76.1	76.2	76.5	76.2	76	76	76	76.2	76.1	76.1	76.2	76.2	76.1	76	76.3	76.1	76.3	75.8	76.3	76.3	76	76.1	76.1	76.1	76.1	76.1	76	76	76.2	76.1	75.6	76.1	76	76	74.1	74.1	74.1	74.1	74.1	74	73.7	73.8
	JX082134	76	76.1	76.2	76.2	76.3	75.8	75.7	76.5	76.1	76.2	75.6	75.7	76.2	76	76.1	76.1	76.2	76.2	76.1	76	76.3	76.3	76.3	76.1	76.3	76.3	76.1	76.2	76.1	76.2	76.1	76.1	75.8	76	76	76.1	75.6	76	75.8	76.2	74.3	74.2	74.3	74.3	74.3	74.2	74.3	74
	JX082135	75.7	76.1	75.7	75.6	76	75.6	76.1	75.8	76	76.1	76.2	76	75.8	76.1	76	75.8	75.8	75.8	75.8	75.7	76.1	76	76.1	75.7	76.1	76	76	76.1	76	76	75.8	76	76.2	75.8	75.8	75.6	75.6	75.8	76.1	75.8	73.7	74	73.8	73.7	73.7	74	73.5	73.8
	JX082136	75.8	75.8	75.7	75.6	75.7	75.7	75.5	75.8	75.8	75.6	75.6	75.8	75.8	75.7	75.8	76	75.6	75.6	75.6	75.7	75.8	76	75.8	75.5	75.8	75.7	76	76.1	75.6	75.8	75.8	75.8	75.8	75.7	75.5	75.6	75.2	75.6	75.7	75.8	73.8	73.8	74	73.8	73.8	74	73.7	73.8
	JX082137	75.8	76.2	76.1	75.8	76.5	75.7	76.1	76.3	76.2	76.6	76	75.8	76.1	76.1	76	76	76.3	76.3	76.2	75.8	76.2	76.2	76.2	76	76.2	76.5	76	76.1	76.2	76.1	76	76	76	75.8	76.1	76	75.7	76.1	76.2	76.1	74.2	74.3	74.2	74.2	74.2	74.1	74	74.1
	JX082138	75.8	76.3	76	75.6	76.1	75.7	76.1	76	76.2	76.2	76.2	76	76	76.2	76.1	75.8	76	76	76.1	76	76.3	76.1	76.3	75.8	76.3	76.1	76	76.1	76.1	76.1	76.1	76.1	76.2	76	76	75.8	75.7	75.8	76.2	76	74.1	74.1	74.1	74.1	74.1	74.2	73.7	74.1
	JX082139	76	76	75.8	75.6	76.2	76.1	75.8	76.1	76.1	76.1	76	76.2	76.3	76.6	76.5	76.1	76.3	76.3	75.7	76.1	76.2	76.2	76.2	76	76.2	76.2	76	76.1	76	76.2	76.2	76.5	76.2	76.3	76.3	76	75.8	76.1	76.3	76.3	73.8	74	74.3	73.8	73.8	74.2	73.7	74.1
	JX082140	75.3	75.7	75.6	75.6	76	75.2	75.6	75.8	75.7	76.1	75.5	75.3	75.6	75.6	75.5	75.5	75.8	75.8	75.7	75.3	76	75.7	76	75.8	76	76	75.5	75.6	75.7	75.8	75.5	75.5	75.5	75.3	75.6	75.7	75.2	75.6	75.7	75.6	73.7	73.8	73.7	73.7	73.7	73.6	73.7	73.6
	JX082141	76.1	76.3	76.5	76.1	76.3	76	76.1	76.5	76.5	76.2	76	76	76.2	76.2	76.3	76.3	76.2	76.2	76.3	76.2	76.3	76.3	76.3	75.8	76.3	76.3	76.2	76.3	76.3	76.1	76.3	76.3	76.2	76.2	76.2	76.3	75.8	76.1	76	76.2	74.3	74.1	74.1	74.3	74.3	74.2	74	73.8
	JX082142	76	76.1	76.2	76.1	76.2	75.8	76.1	76.3	76.2	76.1	76	76	76.1	76.1	76.2	76.3	76.1	76.1	76.1	76	76.1	76.2	76.1	75.7	76.1	76.2	76.2	76.3	76.2	76	76.1	76.2	76.2	76.1	76.1	76.1	75.7	76.1	75.8	76.1	74.1	74.1	74	74.1	74.1	74.1	73.8	73.7
	JX082143	76	76.2	76.1	75.8	76.5	75.8	76.3	76.3	76.3	76.6	76.2	76	76.1	76.3	76.2	76.1	76.3	76.3	76.2	75.8	76.2	76.2	76.2	76	76.2	76.5	76	76.1	76.5	76.2	76	76.2	76.2	76.1	76.3	76	76	76.1	76.3	76.1	74.2	74.3	74.2	74.2	74.2	74.3	74.1	74.2
	JX082144	76	76.1	76	75.7	76.1	75.8	75.8	76.2	76.1	76.2	75.7	75.7	76	75.8	76	76.1	76	76	76.1	75.7	75.8	76.1	75.8	75.6	75.8	76.1	75.8	76	76.2	76	75.8	76	76	75.8	75.8	75.8	75.7	75.7	76.1	76	74.1	74	73.8	74.1	74.1	74.1	74.1	74
	JX082145	76.1	76.3	76	75.8	76	76	76	76.1	76.1	76.1	76.1	76.1	76.1	76	76.1	76.2	75.8	75.8	76.1	76	76.1	76.2	76.1	75.7	76.1	76	76.2	76.3	76.1	76.1	76.1	76.1	76.3	76	75.7	75.8	75.7	75.8	76.2	76.1	74.1	74.1	74	74.1	74.1	74.2	74	74.1
	JX082146	76	76.2	76.1	76	76.3	75.8	76	76.2	76.2	76.2	76.1	76.2	76.2	76.2	76.1	76.1	76.2	76.2	76	76.1	76.5	76.3	76.5	76.1	76.5	76.3	76.3	76.5	75.8	76.2	76.2	76.1	76.1	76	76	76	75.5	76.2	76.1	76.2	74	74.2	74.3	74	74	74	73.6	74
	JX082147	76	76.3	76	76	76.3	75.8	76	76.2	76.1	76.5	76.1	76	76.2	76.2	76.1	75.8	76.2	76.2	76.1	76	76.6	76.3	76.6	76.3	76.6	76.3	76.1	76.2	76.1	76.5	76.1	76.1	76.1	76	76	75.8	75.7	76	76.3	76.2	74.1	74.2	74.3	74.1	74.1	74.2	74.1	74.2
	JX082148	76.3	76.7	76.6	76.2	76.5	76.2	76	76.6	76.5	76.3	76.1	76.2	76.6	76.3	76.5	76.3	76.3	76.3	76.5	76.6	76.7	76.7	76.7	76.2	76.7	76.5	76.6	76.7	76.2	76.3	76.7	76.5	76.3	76.3	76.1	76.5	75.8	76.2	76.2	76.6	74.2	74	74.2	74.2	74.2	73.8	73.7	73.8
	JX082149	76	76.5	76.3	76.2	76.6	75.8	76.5	76.5	76.5	76.7	76.3	76.2	76.2	76.2	76.1	76.3	76.5	76.5	76.5	76.1	76.5	76.3	76.5	76.1	76.5	76.6	76.3	76.5	76.3	76.2	76.2	76.1	76.3	76	76.2	76.2	75.8	76.5	76.3	76.2	74.2	74.5	74.1	74.2	74.2	73.7	73.8	74
	JX082150	76.2	76.3	76.5	76.2	76.8	76.1	76.2	76.7	76.6	76.7	76.1	76.2	76.5	76.5	76.3	76.3	76.7	76.7	76.3	76.2	76.6	76.6	76.6	76.3	76.6	76.8	76.3	76.5	76.3	76.5	76.3	76.3	76.1	76.2	76.5	76.3	75.8	76.5	76.3	76.5	74	74.1	74.2	74	74	73.6	73.7	73.8
	JX082151	76	76.5	76.1	76.2	76.3	75.8	76.2	76.2	76.2	76.5	76.3	76.2	76.2	76.2	76.1	76.1	76.2	76.2	76.2	76.1	76.7	76.3	76.7	76.3	76.7	76.3	76.3	76.5	76.1	76.5	76.2	76.1	76.3	76	76	76	75.7	76.2	76.3	76.2	74.1	74.3	74.2	74.1	74.1	73.8	74	74.1
Paramecium sp.	JX082152	76.2	76.5	76.1	76	76.1	76.1	76.1	76.2	76.2	76.2	76.2	76.2	76.2	76.1	76.2	76.3	76	76	76.2	76.1	76.2	76.3	76.2	75.8	76.2	76.1	76.3	76.5	76.2	76.2	76.2	76.2	76.5	76.1	75.8	76	75.8	76	76.3	76.2	74	74	73.8	74	74	73.8	73.8	74
	JX082153	76.2	76.2	76.1	75.8	76.5	76.1	76.1	76.3	76.3	76.3	76.2	76.2	76.3	76.6	76.5	76.1	76.3	76.3	76	76.1	76.5	76.5	76.5	76.3	76.5	76.5	76.2	76.3	76.2	76.5	76.2	76.5	76.2	76.3	76.3	76.2	75.8	76.1	76.3	76.3	73.7	73.8	74.2	73.7	73.7	73.8	73.6	74
	JX082154	76	76.5	76.1	76.2	76.3	75.8	76.2	76.2	76.2	76.5	76.3	76.2	76.2	76.2	76.1	76.1	76.2	76.2	76.2	76.1	76.7	76.3	76.7	76.3	76.7	76.3	76.3	76.5	76.1	76.5	76.2	76.1	76.3	76	76	76	75.7	76.2	76.3	76.2	74.1	74.3	74.2	74.1	74.1	73.8	74	74.1
	JX082155	76	76.5	76.3	76.2	76.6	75.8	76.5	76.5	76.5	76.7	76.3	76.2	76.2	76.2	76.1	76.3	76.5	76.5	76.5	76.1	76.5	76.3	76.5	76.1	76.5	76.6	76.3	76.5	76.3	76.2	76.2	76.1	76.3	76	76.2	76.2	75.8	76.5	76.3	76.2	74.2	74.5	74.1	74.2	74.2	73.7	73.8	74
	JX082156	76	76.6	76.2	75.8	76.3	75.8	76.1	76.2	76.3	76.5	76.2	76.1	76.2	76.2	76.1	76	76.2	76.2	76.3	76.2	76.6	76.3	76.6	76.1	76.6	76.3	76.2	76.3	76.1	76.2	76.3	76.1	76.2	76	76	76.1	75.7	76.1	76.3	76.2	74.1	74.1	74.1	74.1	74.1	73.7	73.6	74
	JX082157	75.8	76.2	75.8	75.6	76.2	75.7	75.8	76.1	76	76.3	76	75.8	76.1	76.1	76	75.7	76.1	76.1	76	75.8	76.2	76.2	76.2	76	76.2	76.2	76	76.1	76	76.1	76	76	76	75.8	75.8	75.7	75.6	75.8	76.2	76.1	73.7	73.8	74	73.7	73.7	73.6	73.5	73.8
	JX082158	76.2	76.6	76.2	76.1	76.2	76.1	76.3	76.3	76.2	76.3	76.5	76.2	76.3	76.3	76.5	76.3	76.1	76.1	76.3	76.2	76.3	76.5	76.3	76	76.3	76.2	76.5	76.6	76.5	76.2	76.3	76.5	76.7	76.3	76.1	76.1	76.1	76.1	76.3	76.3	74.1	74.1	74	74.1	74.1	74.1	73.8	74
	JX082159	76.3	76.7	76.3	76.1	76.5	76.2	76.1	76.6	76.2	76.6	76.2	76.1	76.6	76.3	76.5	76.2	76.3	76.3	76.5	76.3	76.5	76.7	76.5	76.2	76.5	76.5	76.5	76.6	76.5	76.3	76.5	76.5	76.5	76.3	76.1	76.2	76.1	76.1	76.5	76.6	74.2	74.1	74.2	74.2	74.2	74.1	74	74.1
	JX082012	73.8	73.7	73.8	73.8	74.2	73.4	73.8	74.1	74.1	74.1	73.7	73.7	73.7	73.9	73.8	73.7	73.9	73.9	73.7	73.4	73.9	73.9	73.9	73.7	73.9	74.2	73.7	73.8	73.9	73.9	73.6	73.8	73.4	73.8	73.9	73.6	73.3	73.7	73.7	73.7	70.4	70.4	70.6	70.4	70.4	70.4	70.3	70.5
	JX082013	73.9	74.2	73.8	73.8	74.2	73.6	73.8	74.1	73.9	74.3	73.9	73.8	73.9	73.9	73.8	73.6	73.9	73.9	73.9	73.7	74.2	74.2	74.2	73.9	74.2	74.2	73.9	74.1	73.9	74.1	73.8	73.8	73.7	73.8	73.7	73.6	73.4	73.7	74.1	73.9	70.6	70.6	70.9	70.6	70.6	70.6	70.4	70.9
	JX082014	73.9	74.2	74.1	74.1	74.2	73.6	73.8	74.3	73.9	74.3	73.7	73.6	73.9	73.7	73.8	73.8	73.9	73.9	74.2	73.7	73.9	74.2	73.9	73.7	73.9	74.2	73.9	74.1	74.2	73.8	73.8	73.8	73.7	73.8	73.7	73.8	73.6	73.7	73.8	73.9	71	70.7	70.7	71	71	70.7	70.7	70.7
	JX082015	73.9	73.8	73.9	74.2	74.1	73.6	73.7	74.2	73.9	73.9	73.6	73.6	73.8	73.8	73.9	73.8	73.8	73.8	73.8	73.6	74.1	74.1	74.1	73.8	74.1	74.1	73.8	73.9	74.1	74.1	73.7	73.9	73.6	73.9	73.8	73.7	73.4	73.6	73.6	73.8	70.5	70.3	70.5	70.5	70.5	70.5	70.6	70.4
	JX082016	74.1	73.9	74.1	74.3	74.2	73.7	73.8	74.3	74.1	74.1	73.7	73.7	73.9	73.9	74.1	73.9	73.9	73.9	73.9	73.7	74.2	74.2	74.2	73.9	74.2	74.2	73.9	74.1	74.2	74.2	73.8	74.1	73.7	74.1	73.9	73.8	73.6	73.7	73.7	73.9	70.6	70.4	70.6	70.6	70.6	70.6	70.7	70.5
	JX082017	73.8	74.1	73.9	73.9	74.3	73.4	73.9	74.2	74.1	74.4	73.8	73.7	73.8	73.8	73.7	73.7	74.1	74.1	74.1	73.6	74.1	74.1	74.1	73.8	74.1	74.3	73.8	73.9	74.1	73.9	73.7	73.7	73.6	73.7	73.8	73.7	73.4	73.8	73.9	73.8	70.7	70.7	70.7	70.7	70.7	70.5	70.5	70.7
	JX082018	73.9	74.4	74.1	73.9	74.2	73.6	73.9	74.1	74.2	74.3	74.1	73.9	73.9	73.9	73.8	73.7	73.9	73.9	74.2	73.9	74.4	74.2	74.4	73.9	74.4	74.2	74.1	74.2	73.9	74.1	74.1	73.8	73.8	73.8	73.7	73.8	73.4	73.8	74.1	73.9	70.9	70.7	70.9	70.9	70.9	70.6	70.4	70.9
	JX082019	73.9	74.1	74.2	74.3	74.2	73.6	73.8	74.3	74.1	74.1	73.7	73.8	73.9	73.7	73.8	74.1	73.9	73.9	74.1	73.8	74.1	74.2	74.1	73.7	74.1	74.2	74.2	74.3	73.9	73.8	73.9	73.8	73.7	73.8	73.7	73.9	73.3	73.9	73.6	73.9	70.9	70.7	70.7	70.9	70.9	70.5	70.5	70.5
	JX082020	74.3	74.1	74.2	74.2	74.3	73.9	73.8	74.4	74.3	74.2	73.7	73.9	74.1	73.9	74.1	74.2	74.1	74.1	74.1	73.8	74.1	74.3	74.1	73.8	74.1	74.3	74.1	74.2	74.2	74.2	73.9	74.1	73.7	74.1	73.9	73.9	73.6	73.8	73.9	74.1	70.7	70.5	70.7	70.7	70.7	70.6	70.7	70.7
	JX082021	74.2	74.1	74.2	74.2	74.3	73.8	73.9	74.4	74.2	74.2	73.8	73.8	74.1	74.1	74.2	74.1	74.1	74.1	74.1	73.8	74.1	74.3	74.1	73.8	74.1	74.3	74.1	74.2	74.3	74.1	73.9	74.2	73.8	74.2	74.1	73.9	73.7	73.8	73.8	74.1	70.7	70.5	70.7	70.7	70.7	70.7	70.6	70.6
	JX082022	73.8	74.1	73.9	73.8	74.1	73.4	73.9	73.9	74.3	74.2	73.8	73.8	73.6	73.7	73.6	73.8	73.8	73.8	74.1	73.6	74.1	73.8	74.1	73.6	74.1	74.1	73.7	73.8	73.9	73.9	73.7	73.6	73.6	73.6	73.7	73.7	73.3	73.7	73.9	73.6	70.7	70.6	70.5	70.7	70.7	70.4	70.5	70.7
	JX082023	73.8	74.1	73.9	73.8	74.1	73.4	73.9	73.9	74.3	74.2	73.8	73.8	73.6	73.7	73.6	73.8	73.8	73.8	74.1	73.6	74.1	73.8	74.1	73.6	74.1	74.1	73.7	73.8	73.9	73.9	73.7	73.6	73.6	73.6	73.7	73.7	73.3	73.7	73.9	73.6	70.7	70.6	70.5	70.7	70.7	70.4	70.5	70.7
	JX082024	73.7	73.8	73.7	73.9	74.1	73.3	73.9	73.9	73.9	74.2	73.8	73.6	73.6	73.8	73.7	73.6	73.8	73.8	73.8	73.3	74.1	73.8	74.1	73.8	74.1	74.1	73.6	73.7	74.1	74.1	73.4	73.7	73.6	73.7	73.8	73.4	73.4	73.6	73.8	73.6	70.5	70.5	70.5	70.5	70.5	70.5	70.6	70.6
	JX082025	73.7	74.2	73.8	73.7	73.9	73.3	73.7	73.8	73.9	74.1	73.8	73.7	73.7	73.7	73.6	73.4	73.7	73.7	73.9	73.7	74.2	73.9	74.2	73.7	74.2	73.9	73.8	73.9	73.7	73.8	73.8	73.6	73.6	73.6	73.4	73.6	73.2	73.6	73.8	73.7	70.6	70.5	70.6	70.6	70.6	70.4	70.1	70.6
	JX082026	73.8	74.1	73.9	73.8	73.8	73.4	73.3	73.9	73.8	73.7	73.4	73.6	73.8	73.6	73.7	73.6	73.6	73.6	73.8	73.8	74.1	74.1	74.1	73.6	74.1	73.8	73.9	74.1	73.6	73.7	73.9	73.7	73.4	73.7	73.3	73.7	73.1	73.4	73.4	73.8	70.6	70.3	70.6	70.6	70.6	70.4	70.1	70.4
	JX082027	73.8	73.8	73.9	73.9	74.1	73.4	73.4	74.2	73.8	73.9	73.3	73.4	73.8	73.6	73.7	73.7	73.8	73.8	73.8	73.6	73.8	74.1	73.8	73.6	73.8	74.1	73.8	73.9	73.8	73.7	73.7	73.7	73.3	73.7	73.6	73.7	73.2	73.6	73.4	73.8	70.5	70.3	70.5	70.5	70.5	70.3	70.3	70.3
	JX082028	73.9	73.9	73.6	73.6	73.9	73.6	73.7	73.8	73.9	74.1	73.8	73.8	73.7	73.8	73.7	73.6	73.7	73.7	73.7	73.4	73.9	73.9	73.9	73.7	73.9	73.9	73.7	73.8	73.8	74.1	73.6	73.7	73.6	73.7	73.6	73.3	73.3	73.4	74.1	73.7	70.1	70.1	70.4	70.1	70.1	70.3	70.1	70.6
	JX082029	73.9	73.7	73.6	73.6	73.9	73.6	73.4	73.8	73.9	73.8	73.6	73.8	73.7	73.8	73.7	73.6	73.7	73.7	73.4	73.4	73.9	73.9	73.9	73.7	73.9	73.9	73.7	73.8	73.6	74.1	73.6	73.7	73.3	73.7	73.6	73.3	73.1	73.4	73.8	73.7	70.1	70.1	70.6	70.1	70.1	70.3	70.1	70.6
	JX082030	74.1	73.8	73.7	73.7	74.1	73.7	73.6	73.9	74.1	73.9	73.7	73.9	73.8	73.9	73.8	73.7	73.8	73.8	73.6	73.6	74.1	74.1	74.1	73.8	74.1	74.1	73.8	73.9	73.7	74.2	73.7	73.8	73.4	73.8	73.7	73.4	73.2	73.6	73.9	73.8	70.3	70.3	70.7	70.3	70.3	70.4	70.3	70.7
	JX082031	74.1	73.9	73.8	73.8	74.2	73.7	73.8	74.1	74.1	74.1	73.9	73.9	73.9	74.2	74.1	73.7	73.9	73.9	73.7	73.7	74.2	74.2	74.2	73.9	74.2	74.2	73.9	74.1	73.9	74.2	73.8	74.1	73.7	74.1	73.9	73.6	73.4	73.7	73.9	73.9	70.4	70.4	70.9	70.4	70.4	70.6	70.3	70.7
	JX082032	73.9	74.1	73.9	74.1	73.8	73.6	73.6	73.9	73.9	73.7	73.7	73.7	73.8	73.8	73.9	73.7	73.6	73.6	73.8	73.8	74.3	74.1	74.3	73.8	74.3	73.8	73.9	74.1	73.8	74.1	73.9	73.9	73.7	73.9	73.6	73.7	73.3	73.4	73.6	73.8	70.5	70.1	70.5	70.5	70.5	70.5	70.4	70.4
	JX082033	74.1	73.8	73.9	73.9	74.3	73.7	73.8	74.2	74.3	74.2	73.7	73.9	73.8	73.9	73.8	73.9	74.1	74.1	73.8	73.6	74.1	74.1	74.1	73.8	74.1	74.3	73.8	73.9	73.9	74.2	73.7	73.8	73.4	73.8	73.9	73.7	73.3	73.8	73.9	73.8	70.5	70.5	70.7	70.5	70.5	70.4	70.5	70.7
	JX082034	73.9	74.3	73.9	74.1	73.9	73.6	73.8	74.1	73.8	74.1	73.9	73.8	73.9	73.7	73.8	73.8	73.7	73.7	74.1	73.8	74.1	74.2	74.1	73.7	74.1	73.9	74.2	74.3	73.9	73.8	73.9	73.8	73.9	73.8	73.4	73.7	73.4	73.7	73.8	73.9	70.7	70.6	70.6	70.7	70.7	70.6	70.4	70.6
	JX082035	73.9	73.9	73.8	73.8	74.2	73.6	73.9	74.1	74.2	74.3	73.8	73.8	73.7	73.8	73.7	73.8	73.9	73.9	73.9	73.4	73.9	73.9	73.9	73.7	73.9	74.2	73.7	73.8	74.1	74.1	73.6	73.7	73.6	73.7	73.8	73.6	73.4	73.7	74.1	73.7	70.6	70.6	70.6	70.6	70.6	70.5	70.6	70.9
	JX082036	73.9	74.2	74.1	73.9	74.2	73.6	73.7	74.1	74.2	74.1	73.8	73.9	73.9	73.9	73.8	73.7	73.9	73.9	73.9	73.9	74.4	74.2	74.4	73.9	74.4	74.2	74.1	74.2	73.7	74.1	74.1	73.8	73.6	73.8	73.7	73.8	73.2	73.8	73.8	73.9	70.6	70.5	70.9	70.6	70.6	70.4	70.1	70.6
	JX082037	73.8	74.1	73.9	73.8	74.1	73.4	73.6	73.9	74.1	73.9	73.7	73.8	73.8	73.8	73.7	73.6	73.8	73.8	73.8	73.8	74.3	74.1	74.3	73.8	74.3	74.1	73.9	74.1	73.6	73.9	73.9	73.7	73.4	73.7	73.6	73.7	73.1	73.7	73.7	73.8	70.5	70.4	70.7	70.5	70.5	70.3	70	70.5
P.bursaria	JX082038	74.1	73.9	74.1	74.1	74.2	73.7	73.8	74.3	74.1	74.1	73.7	73.7	73.9	73.9	74.1	73.9	73.9	73.9	73.9	73.7	73.9	74.2	73.9	73.7	73.9	74.2	73.9	74.1	74.2	73.9	73.8	74.1	73.7	74.1	73.9	73.8	73.6	73.7	73.7	73.9	70.6	70.4	70.6	70.6	70.6	70.6	70.5	70.5
	JX082039	72.4	72.5	72.5	72.7	72.7	72.1	72.1	72.7	72.5	72.5	72.1	72.3	72.4	72.3	72.3	72.3	72.4	72.4	72.4	72.3	72.8	72.7	72.8	72.4	72.8	72.7	72.5	72.7	72.4	72.5	72.4	72.3	72	72.3	72.1	72.3	72	72.3	72.1	72.4	68.8	68.7	69	68.8	68.8	68.5	68.5	68.7
	JX082040	73.9	73.8	73.7	73.7	74.3	73.6	73.7	73.9	73.9	73.9	73.8	73.8	73.8	74.1	73.9	73.6	73.8	73.8	73.6	73.6	74.1	74.1	74.1	73.8	74.1	74.1	73.8	73.9	73.8	74.1	73.7	73.9	73.6	73.9	73.8	73.4	73.3	73.6	73.8	73.8	70.3	70.3	70.7	70.3	70.3	70.5	70.1	70.6
	JX082041	73.9	73.8	73.9	73.9	74.3	73.6	73.9	74.2	74.2	74.2	73.8	73.8	73.8	74.1	73.9	73.8	74.1	74.1	73.8	73.6	74.1	74.1	74.1	73.8	74.1	74.3	73.8	73.9	74.1	74.1	73.7	73.9	73.6	73.9	74.1	73.7	73.4	73.8	73.8	73.8	70.5	70.5	70.7	70.5	70.5	70.5	70.4	70.6
	JX082042	73.9	74.2	73.8	73.9	74.1	73.6	74.2	73.9	74.1	74.2	74.3	74.1	73.8	74.1	73.9	73.8	73.8	73.8	73.9	73.7	74.2	74.1	74.2	73.8	74.2	74.1	74.1	74.2	74.1	74.1	73.8	73.9	74.1	73.9	73.8	73.6	73.6	73.8	74.1	73.8	70.5	70.6	70.6	70.5	70.5	70.6	70.3	70.7
	JX082043	74.3	74.3	74.4	74.4	74.8	73.9	74.2	74.7	74.5	74.7	74.1	74.2	74.3	74.3	74.2	74.2	74.5	74.5	74.3	74.1	74.5	74.5	74.5	74.3	74.5	74.8	74.3	74.4	74.3	74.4	74.2	74.2	73.8	74.2	74.3	74.2	73.7	74.3	74.2	74.3	70.9	70.9	71.1	70.9	70.9	70.6	70.6	70.9
	JX082044	74.2	74.2	74.3	74.3	74.7	73.8	74.1	74.5	74.4	74.5	73.9	74.1	74.2	74.2	74.1	74.1	74.4	74.4	74.2	73.9	74.4	74.4	74.4	74.2	74.4	74.7	74.2	74.3	74.2	74.3	74.1	74.1	73.7	74.1	74.2	74.1	73.6	74.2	74.1	74.2	70.9	70.9	71.1	70.9	70.9	70.6	70.6	70.9
	JX082045	74.3	74.5	74.2	74.2	74.5	73.9	74.2	74.4	74.3	74.7	74.3	74.2	74.3	74.3	74.2	73.9	74.3	74.3	74.3	74.1	74.5	74.5	74.5	74.3	74.5	74.5	74.3	74.4	74.3	74.4	74.2	74.2	74.1	74.2	74.1	73.9	73.8	74.1	74.4	74.3	70.9	70.9	71.1	70.9	70.9	70.9	70.6	71.1
	JX082046	74.3	74.3	74.4	74.4	74.8	73.9	74.2	74.7	74.5	74.7	74.1	74.2	74.3	74.3	74.2	74.2	74.5	74.5	74.3	74.1	74.5	74.5	74.5	74.3	74.5	74.8	74.3	74.4	74.3	74.4	74.2	74.2	73.8	74.2	74.3	74.2	73.7	74.3	74.2	74.3	70.9	70.9	71.1	70.9	70.9	70.6	70.6	70.9
	JX082047	74.1	74.2	74.3	74.2	74.4	73.7	74.2	74.3	74.5	74.3	74.1	74.1	73.9	74.2	74.1	74.1	74.2	74.2	74.2	73.9	74.4	74.2	74.4	73.9	74.4	74.4	74.1	74.2	74.2	74.2	74.1	74.1	73.8	74.1	74.2	74.1	73.6	74.1	73.9	73.9	71	70.9	71	71	71	70.7	70.6	70.9
	JX082048	74.2	73.9	74.1	73.8	74.4	74.1	73.9	74.3	74.4	74.3	73.8	74.3	74.2	74.3	74.2	74.3	74.4	74.4	73.9	73.9	74.2	74.2	74.2	73.9	74.2	74.4	73.9	74.1	74.1	74.3	74.1	74.2	73.8	74.2	74.3	74.1	73.7	74.2	74.3	74.2	70.3	70.3	70.5	70.3	70.3	70.1	70.3	70.5
	JX082049	74.4	74.3	74.4	74.4	74.5	74.1	74.2	74.7	74.4	74.4	74.1	74.1	74.3	74.3	74.4	74.3	74.3	74.3	74.3	74.1	74.3	74.5	74.3	74.1	74.3	74.5	74.3	74.4	74.5	74.3	74.2	74.4	74.1	74.4	74.3	74.2	73.9	74.1	74.1	74.3	70.9	70.6	70.9	70.9	70.9	70.9	70.7	70.7
	JX082050	74.2	74.3	74.2	74.2	74.5	73.8	74.4	74.4	74.4	74.7	74.3	74.1	74.1	74.3	74.2	74.1	74.3	74.3	74.3	73.8	74.3	74.3	74.3	74.1	74.3	74.5	74.1	74.2	74.5	74.3	73.9	74.2	74.1	74.2	74.3	73.9	73.9	74.1	74.3	74.1	70.9	70.9	70.9	70.9	70.9	70.9	70.7	71
	JX082051	74.1	74.3	73.9	74.1	74.2	73.7	74.3	74.1	74.2	74.3	74.4	74.2	73.9	74.2	74.1	73.9	73.9	73.9	74.1	73.8	74.3	74.2	74.3	73.9	74.3	74.2	74.2	74.3	74.2	74.2	73.9	74.1	74.2	74.1	73.9	73.7	73.7	73.9	74.2	73.9	70.6	70.7	70.7	70.6	70.6	70.7	70.4	70.9
	JX082052	74.2	74.5	74.2	74.3	74.4	73.8	74.3	74.3	74.3	74.5	74.4	74.3	74.2	74.2	74.1	74.1	74.2	74.2	74.3	74.1	74.5	74.4	74.5	74.2	74.5	74.4	74.4	74.5	74.2	74.3	74.2	74.1	74.2	74.1	73.9	73.9	73.7	74.2	74.3	74.2	70.9	71	71	70.9	70.9	70.7	70.5	71
	JX082053	74.3	74.4	74.5	74.7	74.5	73.9	74.2	74.7	74.4	74.4	74.1	74.2	74.3	74.1	74.2	74.4	74.3	74.3	74.4	74.2	74.4	74.5	74.4	74.1	74.4	74.5	74.5	74.7	74.3	74.2	74.3	74.2	74.1	74.2	74.1	74.3	73.7	74.3	73.9	74.3	71	70.9	70.9	71	71	70.6	70.6	70.6
	JX082054	74.3	74.3	74.4	74.4	74.8	73.9	74.2	74.7	74.5	74.7	74.1	74.2	74.3	74.3	74.2	74.2	74.5	74.5	74.3	74.1	74.5	74.5	74.5	74.3	74.5	74.8	74.3	74.4	74.3	74.4	74.2	74.2	73.8	74.2	74.3	74.2	73.7	74.3	74.2	74.3	70.9	70.9	71.1	70.9	70.9	70.6	70.6	70.9
	JX082055	74.2	74.5	74.2	74.3	74.4	73.8	74.3	74.3	74.3	74.5	74.4	74.3	74.2	74.2	74.1	74.1	74.2	74.2	74.3	74.1	74.5	74.4	74.5	74.2	74.5	74.4	74.4	74.5	74.2	74.3	74.2	74.1	74.2	74.1	73.9	73.9	73.7	74.2	74.3	74.2	70.9	71	71	70.9	70.9	70.7	70.5	71
	JX082056	74.2	74.2	74.3	74.5	74.7	73.8	74.1	74.5	74.4	74.5	73.9	74.1	74.2	74.2	74.1	74.1	74.4	74.4	74.2	73.9	74.7	74.4	74.7	74.4	74.7	74.7	74.2	74.3	74.2	74.5	74.1	74.1	73.7	74.1	74.2	74.1	73.6	74.2	74.1	74.2	70.7	70.7	71	70.7	70.7	70.5	70.7	70.7
	JX082057	73.9	74.2	74.1	74.3	74.2	73.6	73.8	74.3	73.9	74.3	73.7	73.6	73.9	73.7	73.8	73.8	73.9	73.9	74.2	73.7	74.2	74.2	74.2	73.9	74.2	74.2	73.9	74.1	74.2	74.1	73.8	73.8	73.7	73.8	73.7	73.8	73.6	73.7	73.8	73.9	71.1	70.9	70.9	71.1	71.1	70.9	71.1	70.9
	JX082058	73.8	73.8	73.7	73.7	74.1	73.4	73.8	73.9	74.1	74.2	73.7	73.7	73.6	73.7	73.6	73.7	73.8	73.8	73.8	73.3	73.8	73.8	73.8	73.7	73.8	74.1	73.6	73.7	73.9	73.9	73.4	73.6	73.4	73.6	73.7	73.7	73.3	73.6	73.9	73.6	70.9	70.9	70.9	70.9	70.9	70.7	70.9	71.1
	JX082059	74.1	73.8	73.9	73.9	74.3	73.7	73.8	74.2	74.3	74.2	73.7	73.9	73.8	73.9	73.8	73.9	74.1	74.1	73.8	73.6	74.1	74.1	74.1	73.8	74.1	74.3	73.8	73.9	73.9	74.2	73.7	73.8	73.4	73.8	73.9	73.7	73.3	73.8	73.9	73.8	71	71	71.2	71	71	70.9	71	71.2
	JX082060	73.8	74.1	73.7	73.8	73.8	73.4	73.7	73.7	74.1	73.9	73.8	73.8	73.6	73.7	73.6	73.6	73.6	73.6	73.8	73.6	74.3	73.8	74.3	73.8	74.3	73.8	73.7	73.8	73.7	74.2	73.7	73.6	73.6	73.6	73.4	73.4	73.2	73.4	73.9	73.6	70.5	70.4	70.5	70.5	70.5	70.4	70.5	70.7
	JX082061	73.8	74.1	73.7	73.8	73.8	73.4	73.7	73.7	74.1	73.9	73.8	73.8	73.6	73.7	73.6	73.6	73.6	73.6	73.8	73.6	74.3	73.8	74.3	73.8	74.3	73.8	73.7	73.8	73.7	74.2	73.7	73.6	73.6	73.6	73.4	73.4	73.2	73.4	73.9	73.6	70.5	70.4	70.5	70.5	70.5	70.4	70.5	70.7
	JX082062	73.9	74.2	74.1	74.1	74.4	73.6	74.1	74.3	74.2	74.5	73.9	73.8	73.9	73.9	73.8	73.8	74.2	74.2	74.2	73.7	74.2	74.2	74.2	73.9	74.2	74.4	73.9	74.1	74.2	74.1	73.8	73.8	73.7	73.8	73.9	73.8	73.6	73.9	74.1	73.9	70.9	70.9	70.9	70.9	70.9	70.6	70.6	70.9
	JX082063	74.2	74.2	74.3	74.3	74.4	73.8	73.8	74.5	74.2	74.3	73.7	73.8	74.2	73.9	74.1	74.1	74.2	74.2	74.2	73.9	74.2	74.4	74.2	73.9	74.2	74.4	74.2	74.3	74.2	74.1	74.1	74.1	73.7	74.1	73.9	74.1	73.6	73.9	73.8	74.2	70.9	70.6	70.9	70.9	70.9	70.6	70.6	70.6
[truncated: 100 more columns]
